# Supplementary material for: A quantitative sequencing framework for absolute abundance measurements of mucosal and lumenal microbial communities
Source: Nat Commun. 2020 May 22;11:2590. doi: 10.1038/s41467-020-16224-6 (PMC7244552; doi:10.1038/s41467-020-16224-6)
Supplement: Supplementary file 3 — Source Data [file 41467_2020_16224_MOESM3_ESM.zip]

Archive with 14 entries (14 files):
- Source_Data_Files/Absolute_Abundance_Table.csv
- Source_Data_Files/Fig2A_FigS2_data.xlsx
- Source_Data_Files/Fig2B_data.xlsx
- Source_Data_Files/Fig2C_FigS4A_data.xlsx
- Source_Data_Files/Fig2D_data.xlsx
- Source_Data_Files/Fig3AB_FigS9_data.xlsx
- Source_Data_Files/Fig3C_data.xlsx
- Source_Data_Files/Fig4B_data.xlsx
- Source_Data_Files/Fig5C_data.xlsx
- Source_Data_Files/Fig6AB_data.xlsx
- Source_Data_Files/FigS1_data.xlsx
- Source_Data_Files/FigS3_data.xlsx
- Source_Data_Files/FigS8_data.xlsx
- Source_Data_Files/Relative_Abundance_Table.csv
