# Supplementary material for: A quantitative sequencing framework for absolute abundance measurements of mucosal and lumenal microbial communities
Source: Nat Commun. 2020 May 22;11:2590. doi: 10.1038/s41467-020-16224-6 (PMC7244552; doi:10.1038/s41467-020-16224-6)
Supplement: Supplementary file 3 — Source Data [file 41467_2020_16224_MOESM3_ESM.zip › Source_Data_Files/Absolute_Abundance_Table.csv]

	D_0__Bacteria;D_1__Actinobacteria;D_2__Acidimicrobiia;D_3__Microtrichales;D_4__uncultured;D_5__uncultured bacterium	D_0__Bacteria;D_1__Actinobacteria;D_2__Actinobacteria;D_3__Bifidobacteriales;D_4__Bifidobacteriaceae;D_5__Bifidobacterium	D_0__Bacteria;D_1__Actinobacteria;D_2__Actinobacteria;D_3__Corynebacteriales;D_4__Corynebacteriaceae;D_5__Corynebacterium 1	D_0__Bacteria;D_1__Actinobacteria;D_2__Actinobacteria;D_3__Micrococcales;D_4__Micrococcaceae;D_5__Kocuria	D_0__Bacteria;D_1__Actinobacteria;D_2__Coriobacteriia;D_3__Coriobacteriales;D_4__Atopobiaceae;D_5__Coriobacteriaceae UCG-002	D_0__Bacteria;D_1__Actinobacteria;D_2__Coriobacteriia;D_3__Coriobacteriales;D_4__Eggerthellaceae;D_5__Enterorhabdus	D_0__Bacteria;D_1__Actinobacteria;D_2__Coriobacteriia;D_3__Coriobacteriales;D_4__Eggerthellaceae;D_5__Gordonibacter	D_0__Bacteria;D_1__Actinobacteria;D_2__Coriobacteriia;D_3__Coriobacteriales;D_4__Eggerthellaceae;D_5__Parvibacter	D_0__Bacteria;D_1__Actinobacteria;D_2__Coriobacteriia;D_3__Coriobacteriales;D_4__Eggerthellaceae;__	D_0__Bacteria;D_1__Actinobacteria;D_2__Thermoleophilia;D_3__Solirubrobacterales;__;__	D_0__Bacteria;D_1__Bacteroidetes;D_2__Bacteroidia;D_3__Bacteroidales;D_4__Bacteroidaceae;D_5__Bacteroides	D_0__Bacteria;D_1__Bacteroidetes;D_2__Bacteroidia;D_3__Bacteroidales;D_4__Marinifilaceae;D_5__Butyricimonas	D_0__Bacteria;D_1__Bacteroidetes;D_2__Bacteroidia;D_3__Bacteroidales;D_4__Muribaculaceae;D_5__Gram-negative bacterium cTPY-13	D_0__Bacteria;D_1__Bacteroidetes;D_2__Bacteroidia;D_3__Bacteroidales;D_4__Muribaculaceae;D_5__uncultured Bacteroidales bacterium	D_0__Bacteria;D_1__Bacteroidetes;D_2__Bacteroidia;D_3__Bacteroidales;D_4__Muribaculaceae;D_5__uncultured bacterium	D_0__Bacteria;D_1__Bacteroidetes;D_2__Bacteroidia;D_3__Bacteroidales;D_4__Muribaculaceae;__	D_0__Bacteria;D_1__Bacteroidetes;D_2__Bacteroidia;D_3__Bacteroidales;D_4__Prevotellaceae;D_5__Prevotella 7	D_0__Bacteria;D_1__Bacteroidetes;D_2__Bacteroidia;D_3__Bacteroidales;D_4__Prevotellaceae;D_5__Prevotellaceae UCG-001	D_0__Bacteria;D_1__Bacteroidetes;D_2__Bacteroidia;D_3__Bacteroidales;D_4__Rikenellaceae;D_5__Alistipes	D_0__Bacteria;D_1__Bacteroidetes;D_2__Bacteroidia;D_3__Bacteroidales;D_4__Tannerellaceae;D_5__Parabacteroides	D_0__Bacteria;D_1__Bacteroidetes;D_2__Bacteroidia;D_3__Sphingobacteriales;D_4__Sphingobacteriaceae;D_5__Nubsella	D_0__Bacteria;D_1__Bacteroidetes;D_2__Bacteroidia;D_3__Sphingobacteriales;D_4__Sphingobacteriaceae;D_5__Sphingobacterium	D_0__Bacteria;D_1__Cyanobacteria;D_2__Melainabacteria;D_3__Gastranaerophilales;D_4__uncultured bacterium;D_5__uncultured bacterium	D_0__Bacteria;D_1__Cyanobacteria;D_2__Melainabacteria;D_3__Gastranaerophilales;__;__	D_0__Bacteria;D_1__Cyanobacteria;D_2__Oxyphotobacteria;D_3__Chloroplast;__;__	D_0__Bacteria;D_1__Deferribacteres;D_2__Deferribacteres;D_3__Deferribacterales;D_4__Deferribacteraceae;D_5__Mucispirillum	D_0__Bacteria;D_1__Firmicutes;D_2__Bacilli;D_3__Bacillales;D_4__Bacillaceae;D_5__Bacillus	D_0__Bacteria;D_1__Firmicutes;D_2__Bacilli;D_3__Bacillales;D_4__Bacillaceae;D_5__Geobacillus	D_0__Bacteria;D_1__Firmicutes;D_2__Bacilli;D_3__Bacillales;D_4__Staphylococcaceae;D_5__Staphylococcus	D_0__Bacteria;D_1__Firmicutes;D_2__Bacilli;D_3__Lactobacillales;D_4__Enterococcaceae;D_5__Enterococcus	D_0__Bacteria;D_1__Firmicutes;D_2__Bacilli;D_3__Lactobacillales;D_4__Lactobacillaceae;D_5__Lactobacillus	D_0__Bacteria;D_1__Firmicutes;D_2__Bacilli;D_3__Lactobacillales;D_4__Leuconostocaceae;D_5__Weissella	D_0__Bacteria;D_1__Firmicutes;D_2__Bacilli;D_3__Lactobacillales;D_4__Streptococcaceae;D_5__Lactococcus	D_0__Bacteria;D_1__Firmicutes;D_2__Bacilli;D_3__Lactobacillales;D_4__Streptococcaceae;D_5__Streptococcus	D_0__Bacteria;D_1__Firmicutes;D_2__Clostridia;D_3__Clostridiales;D_4__Christensenellaceae;D_5__Christensenellaceae R-7 group	D_0__Bacteria;D_1__Firmicutes;D_2__Clostridia;D_3__Clostridiales;D_4__Christensenellaceae;D_5__uncultured	D_0__Bacteria;D_1__Firmicutes;D_2__Clostridia;D_3__Clostridiales;D_4__Christensenellaceae;__	D_0__Bacteria;D_1__Firmicutes;D_2__Clostridia;D_3__Clostridiales;D_4__Clostridiaceae 1;D_5__Candidatus Arthromitus	D_0__Bacteria;D_1__Firmicutes;D_2__Clostridia;D_3__Clostridiales;D_4__Clostridiaceae 1;D_5__Clostridium sensu stricto 1	D_0__Bacteria;D_1__Firmicutes;D_2__Clostridia;D_3__Clostridiales;D_4__Clostridiales vadinBB60 group;D_5__uncultured Clostridia bacterium	D_0__Bacteria;D_1__Firmicutes;D_2__Clostridia;D_3__Clostridiales;D_4__Clostridiales vadinBB60 group;D_5__uncultured Clostridiales bacterium	D_0__Bacteria;D_1__Firmicutes;D_2__Clostridia;D_3__Clostridiales;D_4__Clostridiales vadinBB60 group;D_5__uncultured bacterium	D_0__Bacteria;D_1__Firmicutes;D_2__Clostridia;D_3__Clostridiales;D_4__Clostridiales vadinBB60 group;D_5__uncultured rumen bacterium	D_0__Bacteria;D_1__Firmicutes;D_2__Clostridia;D_3__Clostridiales;D_4__Clostridiales vadinBB60 group;__	D_0__Bacteria;D_1__Firmicutes;D_2__Clostridia;D_3__Clostridiales;D_4__Eubacteriaceae;D_5__Anaerofustis	D_0__Bacteria;D_1__Firmicutes;D_2__Clostridia;D_3__Clostridiales;D_4__Family XIII;D_5__Anaerovorax	D_0__Bacteria;D_1__Firmicutes;D_2__Clostridia;D_3__Clostridiales;D_4__Family XIII;D_5__Family XIII AD3011 group	D_0__Bacteria;D_1__Firmicutes;D_2__Clostridia;D_3__Clostridiales;D_4__Family XIII;D_5__Family XIII UCG-001	D_0__Bacteria;D_1__Firmicutes;D_2__Clostridia;D_3__Clostridiales;D_4__Family XIII;D_5__[Eubacterium] brachy group
M1NP CC	0.0	445332723.49272346	0.0	0.0	0.0	606147318.0873181	0.0	0.0	0.0	0.0	13223907817.047817	1100961455.3014553	0.0	705110145.5301455	6444954137.214138	0.0	0.0	0.0	7681989480.24948	160814594.5945946	0.0	0.0	0.0	0.0	0.0	1892664074.844075	0.0	0.0	0.0	0.0	8733469521.829521	0.0	3698735675.675676	0.0	0.0	0.0	0.0	49481413.721413724	0.0	0.0	0.0	643258378.3783784	0.0	0.0	0.0	0.0	0.0	74222120.5821206	37111060.2910603
M1NP D0 Stool	0.0	48126311.63708088	0.0	0.0	0.0	914399921.1045368	0.0	0.0	0.0	0.0	10860504326.101252	1026694648.2577254	256673662.06443134	12111788428.665354	73585130493.09666	2037347192.636424	0.0	4539915397.764629	7700209861.9329405	256673662.06443134	0.0	0.0	0.0	368968389.2176201	0.0	4427620670.611441	0.0	0.0	0.0	0.0	67184331045.3649	0.0	0.0	0.0	529389428.0078896	48126311.63708088	0.0	6368715239.973702	144378934.9112426	0.0	0.0	1347536725.8382645	0.0	16042103.879026959	0.0	0.0	192505246.5483235	96252623.27416176	64168415.516107835
M1NP D10 Stool	0.0	444619259.25925934	0.0	0.0	0.0	357439012.3456791	0.0	0.0	0.0	0.0	7907248395.0617285	296412839.5061729	0.0	601543703.7037039	4297986172.839507	43590123.456790134	0.0	0.0	1002572839.5061729	17436049.382716052	0.0	0.0	0.0	0.0	0.0	17436049.382716052	0.0	0.0	0.0	0.0	10409321481.481482	0.0	3705160493.827161	26154074.07407408	0.0	0.0	0.0	95898271.60493828	0.0	0.0	0.0	34872098.765432104	0.0	0.0	0.0	0.0	0.0	0.0	0.0
M1NP D4 Stool	0.0	278421005.5304174	0.0	0.0	0.0	373879635.99798906	0.0	0.0	0.0	0.0	15074508728.004026	485248038.21015596	55684201.10608348	604571326.2946205	9179938296.631475	373879635.99798906	0.0	39774429.36148819	1233007310.206134	214781918.5520362	0.0	0.0	0.0	0.0	0.0	47729315.23378584	0.0	0.0	0.0	0.0	31374069880.341885	0.0	2887623571.644043	0.0	0.0	0.0	0.0	23864657.61689292	0.0	0.0	0.0	0.0	0.0	0.0	0.0	0.0	0.0	15909771.744595278	15909771.744595278
M1NP D7 Stool	0.0	812661196.5811965	0.0	0.0	0.0	474931868.1318681	0.0	0.0	0.0	0.0	12612079609.27961	970971819.2918193	0.0	1108174358.9743588	7852206886.446886	158310622.7106227	0.0	0.0	7999963467.643468	63324249.08424909	0.0	0.0	0.0	0.0	0.0	73878290.5982906	0.0	0.0	0.0	0.0	9234786324.786324	0.0	3092334163.6141634	21108083.028083026	0.0	0.0	0.0	42216166.05616605	0.0	31662124.542124543	0.0	686012698.4126984	0.0	0.0	0.0	0.0	0.0	31662124.542124543	10554041.514041513
M1NP LI-S	0.0	3313219.223136596	0.0	0.0	0.0	15323638.907006755	0.0	0.0	0.0	0.0	668441978.2678083	62537012.836703256	0.0	36859563.85739462	243107460.4976477	1656609.611568298	0.0	0.0	339190817.96860904	7454743.25205734	0.0	0.0	0.0	0.0	0.0	33132192.231365956	0.0	0.0	0.0	0.0	342089884.7888535	0.0	141640121.78908947	828304.805784149	828304.805784149	0.0	0.0	414152.4028920745	0.0	3727371.62602867	0.0	54253964.77886176	0.0	0.0	0.0	0.0	0.0	0.0	0.0
M1NP LSI-C	0.0	388180717.62458	0.0	0.0	0.0	437214071.42979	0.0	0.0	0.0	0.0	102152820.42752104	16344451.268403368	0.0	208391753.67214295	371836266.3561767	0.0	0.0	0.0	0.0	0.0	0.0	0.0	0.0	0.0	0.0	0.0	0.0	0.0	0.0	0.0	7873939398.553323	0.0	1761114624.1704626	0.0	0.0	0.0	0.0	122583384.51302527	0.0	0.0	0.0	0.0	0.0	0.0	0.0	0.0	0.0	4086112.817100842	0.0
M1NP LSI-S	0.0	7094952.133432911	0.0	0.0	760173.4428678118	7094952.133432911	0.0	0.0	0.0	0.0	12162775.085884988	0.0	0.0	20017900.66218571	35474760.66716455	0.0	0.0	0.0	0.0	0.0	0.0	0.0	0.0	0.0	0.0	0.0	0.0	0.0	0.0	1266955.7381130196	646147426.4376401	0.0	119093839.38262385	1013564.5904904157	0.0	0.0	0.0	61574048.87229276	0.0	0.0	0.0	0.0	0.0	0.0	0.0	0.0	0.0	0.0	0.0
M1NP SC	0.0	320314884.20807636	0.0	0.0	0.0	382598333.9152023	0.0	0.0	0.0	0.0	702913218.1232786	13346453.508669851	0.0	84527538.88824238	956495834.7880057	0.0	0.0	0.0	31141724.853562985	0.0	0.0	0.0	0.0	0.0	0.0	22244089.181116413	0.0	0.0	0.0	0.0	12501178119.787426	0.0	4600077642.654874	4448817.836223283	0.0	0.0	0.0	0.0	0.0	0.0	0.0	0.0	0.0	0.0	0.0	0.0	0.0	0.0	88976356.72446565
M1NP USI-C	0.0	70522769.14515647	0.0	0.0	4599311.031205857	105784153.7177347	0.0	0.0	0.0	0.0	50592421.343264416	0.0	0.0	56724836.0515389	180906233.89409697	0.0	0.0	0.0	0.0	0.0	0.0	0.0	0.0	0.0	0.0	0.0	0.0	0.0	0.0	0.0	3371294985.873893	0.0	653102166.4312315	0.0	0.0	0.0	0.0	0.0	0.0	0.0	0.0	0.0	0.0	0.0	0.0	0.0	0.0	0.0	0.0
M1NP USI-S	0.0	2761359.0604026844	0.0	0.0	0.0	3411090.604026845	0.0	0.0	0.0	0.0	8771375.838926174	0.0	0.0	8121644.295302012	23390335.570469793	0.0	0.0	0.0	0.0	649731.543624161	0.0	0.0	0.0	0.0	0.0	812164.4295302012	0.0	0.0	0.0	0.0	439705822.14765096	0.0	111104093.95973153	0.0	0.0	0.0	0.0	0.0	0.0	0.0	0.0	0.0	0.0	0.0	0.0	0.0	0.0	487298.65771812084	0.0
M1NP USI-S noC	0.0	1892365.4066437571	0.0	0.0	0.0	3348031.104062032	0.0	0.0	0.0	0.0	13392124.416248128	582266.2789673099	0.0	14993356.683408229	48910367.43325403	0.0	0.0	0.0	0.0	0.0	0.0	0.0	0.0	0.0	0.0	0.0	0.0	0.0	0.0	0.0	358967160.9833466	0.0	127807448.23332453	0.0	0.0	0.0	0.0	0.0	0.0	0.0	0.0	0.0	0.0	0.0	0.0	0.0	0.0	0.0	0.0
M1P D0 Stool	0.0	0.0	0.0	0.0	0.0	355513359.8014888	33858415.21918941	0.0	0.0	0.0	7533497386.269646	457088605.45905703	1083469287.0140612	9497285468.98263	71661335811.4144	3013398954.507858	0.0	3639779636.062862	7347276102.564101	372442567.4110835	0.0	0.0	2539381141.439206	1523628684.863524	0.0	16929207.609594706	0.0	0.0	0.0	0.0	180888583308.5194	0.0	0.0	0.0	355513359.8014888	0.0	0.0	12832339368.07279	0.0	0.0	203150491.3151365	253938114.14392063	0.0	0.0	16929207.609594706	0.0	135433660.87675765	0.0	0.0
M1P D10 Stool	0.0	881437424.2268219	0.0	0.0	0.0	603088763.9446676	0.0	0.0	0.0	0.0	7422630940.857447	649480207.3250268	0.0	1600504796.6223872	12328526078.330416	371131547.0428723	0.0	0.0	974220310.9875398	185565773.52143615	0.0	0.0	0.0	0.0	0.0	127576469.29598735	0.0	0.0	0.0	11597860.84508976	17756324953.832424	0.0	4894297276.627879	34793582.53526928	0.0	34793582.53526928	0.0	57989304.2254488	0.0	0.0	0.0	92782886.76071808	0.0	0.0	0.0	11597860.84508976	0.0	34793582.53526928	23195721.69017952
M1P D4 Stool	0.0	212510486.8600338	0.0	0.0	0.0	341534711.02505434	0.0	0.0	0.0	0.0	10716600265.941704	394662332.7400627	22768980.73500362	546455537.6400868	5798500427.1809225	106255243.4300169	0.0	0.0	1070142094.5451702	83486262.69501327	0.0	0.0	0.0	0.0	0.0	15179320.490002412	0.0	0.0	0.0	45537961.47000724	12082739110.04192	0.0	3635447257.355578	0.0	7589660.245001206	0.0	0.0	0.0	0.0	0.0	0.0	37948301.22500603	0.0	0.0	0.0	0.0	0.0	15179320.490002412	0.0
M1P D7 Stool	0.0	347267191.1181602	0.0	0.0	0.0	262379655.5114988	0.0	0.0	0.0	0.0	16830883196.193497	2901610308.009516	54019340.8406027	1713184809.516257	10672678340.364788	277813752.89452815	0.0	0.0	6652095972.085645	486174067.5654242	0.0	0.0	0.0	0.0	0.0	46302292.14908802	0.0	0.0	0.0	30868194.766058683	2978780794.924663	0.0	3040517184.45678	0.0	0.0	0.0	0.0	7717048.691514671	0.0	0.0	0.0	926045842.9817605	0.0	0.0	0.0	0.0	0.0	0.0	23151146.07454401
M1P LSI-S	0.0	7739897.523652818	0.0	0.0	0.0	7739897.523652818	0.0	0.0	0.0	0.0	286662.87124640075	0.0	0.0	7596566.088029619	73099032.16783218	429994.30686960113	0.0	0.0	0.0	0.0	0.0	0.0	0.0	0.0	0.0	0.0	0.0	0.0	0.0	573325.7424928015	305439289.31304	0.0	66792449.00041137	429994.30686960113	0.0	0.0	0.0	18489755.195392847	0.0	0.0	0.0	0.0	0.0	0.0	0.0	0.0	0.0	0.0	143331.43562320038
M1P LSI-S noC	7822.963430012611	868348.9407313999	23468.890290037834	7822.963430012611	0.0	539784.4766708702	0.0	0.0	0.0	15645.926860025222	7822.963430012611	0.0	31291.853720050443	962224.5018915512	4584256.56998739	39114.817150063056	23468.890290037834	0.0	15645.926860025222	0.0	0.0	0.0	0.0	0.0	23468.890290037834	7822.963430012611	0.0	62583.70744010089	0.0	39114.817150063056	62607176.33039093	0.0	2409472.736443884	15645.926860025222	0.0	0.0	0.0	148636.30517023962	0.0	0.0	0.0	0.0	0.0	0.0	0.0	0.0	0.0	0.0	0.0
M2NP CC	0.0	31395193.72412291	0.0	0.0	0.0	231539553.71540645	0.0	0.0	0.0	0.0	2060309588.145566	19621996.07757682	0.0	243312751.3619525	2645045071.2573547	0.0	0.0	0.0	145202770.97406846	27470794.50860755	0.0	0.0	0.0	0.0	0.0	0.0	0.0	0.0	0.0	2696062261.059055	1620776876.0078452	0.0	1267580946.6114624	0.0	0.0	15697596.862061456	0.0	0.0	0.0	0.0	0.0	0.0	0.0	0.0	0.0	0.0	0.0	3924399.215515364	0.0
M2NP D0 Stool	0.0	85446431.78220955	0.0	0.0	0.0	769017886.0398859	56964287.85480636	0.0	0.0	0.0	8345268170.729132	1139285757.0961273	2563392953.4662867	13158750494.460272	100000807329.11258	2278571514.1922545	0.0	4386250164.82009	9797857511.026695	769017886.0398859	0.0	0.0	1737410779.5715942	1224732188.878337	0.0	28482143.92740318	0.0	0.0	0.0	0.0	360811799272.3435	0.0	0.0	28482143.92740318	655089310.3302733	0.0	0.0	7519285996.834441	0.0	0.0	0.0	398750014.98364466	0.0	170892863.5644191	0.0	0.0	199375007.49182233	0.0	0.0
M2NP D10 Stool	0.0	118167032.96703297	0.0	0.0	0.0	1004419780.2197803	0.0	23633406.593406595	0.0	0.0	10339615384.615385	472668131.8681319	0.0	744452307.6923076	7420889670.32967	47266813.18681319	0.0	0.0	1063503296.7032968	70900219.78021978	0.0	0.0	0.0	0.0	0.0	11816703.296703298	0.0	0.0	0.0	7007305054.945055	4242196483.5164833	0.0	2847825494.505495	0.0	0.0	11816703.296703298	0.0	0.0	0.0	0.0	0.0	0.0	0.0	0.0	0.0	0.0	0.0	0.0	35450109.89010989
M2NP D4 Stool	0.0	22486758.434547905	0.0	0.0	0.0	337301376.51821864	0.0	0.0	0.0	0.0	15144831805.668018	685846132.2537112	44973516.86909581	1011904129.5546559	10782400669.36572	67460275.30364373	0.0	0.0	2271162601.889339	213624205.12820512	0.0	0.0	0.0	0.0	0.0	7330683249.662619	0.0	0.0	0.0	0.0	15594566974.358973	0.0	4890869959.51417	0.0	0.0	44973516.86909581	0.0	11243379.217273952	0.0	0.0	0.0	0.0	0.0	0.0	22486758.434547905	0.0	0.0	33730137.65182187	78703654.52091768
M2NP D7 Stool	0.0	137250008.841733	0.0	0.0	0.0	1317600084.880637	0.0	0.0	0.0	0.0	32514527094.606552	3074400198.05482	0.0	1084275069.8496907	9868275635.720604	68625004.4208665	0.0	0.0	2250900145.004421	247050015.9151194	0.0	0.0	0.0	0.0	0.0	41175002.652519904	0.0	0.0	0.0	658800042.4403185	9785925630.415564	0.0	4886100314.765695	0.0	0.0	0.0	0.0	0.0	0.0	0.0	0.0	0.0	0.0	0.0	0.0	0.0	0.0	0.0	27450001.7683466
M2NP LI-S	0.0	2637677.317554241	0.0	0.0	0.0	21760837.869822487	0.0	0.0	0.0	0.0	664694684.0236686	94296964.10256411	0.0	38905740.43392505	287506827.61341226	2637677.317554241	0.0	0.0	193209863.51084813	14507225.246548321	0.0	0.0	0.0	0.0	0.0	24398515.187376723	0.0	0.0	0.0	257173538.46153846	141115736.48915187	0.0	90340448.12623276	0.0	0.0	5934773.964497041	0.0	0.0	0.0	0.0	0.0	0.0	0.0	0.0	0.0	0.0	0.0	0.0	5934773.964497041
M2NP LI-S noC	0.0	62619.19509094896	0.0	0.0	0.0	992961.5221564764	0.0	0.0	0.0	0.0	3068340.559456499	71564.79438965594	0.0	751430.3410913874	5778857.146964717	17891.198597413986	0.0	0.0	322041.57475345174	98401.59228577692	0.0	0.0	0.0	0.0	0.0	8417808.94008328	0.0	0.0	0.0	10233765.5977208	7326445.825641028	0.0	1592316.6751698446	0.0	0.0	0.0	0.0	0.0	0.0	0.0	0.0	0.0	0.0	0.0	0.0	0.0	0.0	0.0	53673.59579224196
M2NP LSI-C	0.0	44124636.87150837	0.0	0.0	0.0	181401284.91620114	0.0	0.0	0.0	0.0	0.0	0.0	0.0	62101340.78212291	313775195.53072625	0.0	0.0	0.0	0.0	0.0	0.0	0.0	0.0	0.0	0.0	0.0	0.0	0.0	0.0	2191523631.284916	2082029162.0111728	0.0	1447941787.7094975	0.0	0.0	0.0	0.0	0.0	0.0	0.0	0.0	0.0	0.0	0.0	0.0	0.0	0.0	0.0	0.0
M2NP LSI-S	0.0	2064048.0460715755	0.0	0.0	0.0	16254378.362813653	0.0	0.0	0.0	0.0	2322054.0518305223	0.0	0.0	20640480.460715756	121004816.70094611	0.0	0.0	0.0	774018.0172768408	0.0	0.0	0.0	0.0	0.0	0.0	0.0	0.0	0.0	0.0	258006005.75894693	254909933.68983954	0.0	179056167.99670917	0.0	0.0	0.0	0.0	0.0	0.0	0.0	0.0	0.0	0.0	0.0	0.0	0.0	0.0	0.0	258006.00575894694
M2NP SC	0.0	110712597.54738015	0.0	0.0	0.0	608919286.5105908	0.0	0.0	0.0	0.0	1217838573.0211816	33213779.26421405	0.0	221425195.0947603	2037111794.871795	0.0	0.0	0.0	22142519.509476032	16606889.632107025	0.0	0.0	0.0	0.0	0.0	154997636.56633222	0.0	0.0	0.0	7517385373.4671135	4982066889.632108	0.0	3160844659.977703	0.0	0.0	0.0	0.0	0.0	0.0	0.0	0.0	0.0	0.0	0.0	0.0	0.0	0.0	0.0	11071259.754738016
M2NP USI-C	0.0	4001384.9095455213	0.0	0.0	0.0	18006232.092954844	0.0	0.0	0.0	0.0	28509867.48051184	1500519.3410795706	0.0	42514714.66392116	189065436.97602588	0.0	0.0	0.0	2000692.4547727606	2500865.568465951	0.0	0.0	0.0	0.0	0.0	0.0	0.0	0.0	0.0	448655282.98279154	486168266.5097808	0.0	37012810.41329607	0.0	0.0	0.0	0.0	0.0	0.0	0.0	0.0	0.0	0.0	0.0	0.0	0.0	0.0	0.0	500173.11369319016
M2NP USI-S	0.0	665617.3810921903	0.0	0.0	0.0	4659321.667645332	0.0	0.0	0.0	0.0	2038453.2295948328	124803.25895478569	0.0	4700922.753963594	27165509.365825012	0.0	0.0	0.0	416010.8631826189	124803.25895478569	41601.08631826189	0.0	0.0	0.0	0.0	166404.34527304757	0.0	0.0	0.0	29786377.803875513	35360923.3705226	0.0	19386106.22431004	0.0	0.0	0.0	0.0	0.0	0.0	0.0	0.0	0.0	0.0	0.0	0.0	0.0	0.0	0.0	83202.17263652378
M2NP USI-S noC	0.0	403601.3592832871	0.0	0.0	0.0	5650419.029966021	0.0	0.0	0.0	0.0	10190934.321903	706302.3787457526	0.0	20886370.342910107	98579632.00494288	302701.01946246537	0.0	0.0	302701.01946246537	504501.6991041089	0.0	0.0	0.0	0.0	0.0	100900.33982082177	0.0	0.0	0.0	99285934.38368863	78096863.02131605	0.0	28655696.509113383	0.0	0.0	100900.33982082177	0.0	0.0	0.0	0.0	0.0	0.0	0.0	0.0	0.0	0.0	0.0	0.0	302701.01946246537
M2P D0 Stool	0.0	0.0	0.0	0.0	0.0	628232181.8181819	64434069.93006993	0.0	96651104.8951049	0.0	10631621538.46154	306061832.1678322	1192030293.7062938	21134374937.06294	80945300349.65034	2963967216.783217	0.0	4075454923.0769234	4880880797.202798	144976657.34265733	0.0	0.0	354387384.6153846	338278867.1328671	0.0	1320898433.5664337	0.0	0.0	0.0	0.0	154545116727.27277	0.0	0.0	0.0	32217034.965034965	64434069.93006993	0.0	6411189958.041958	0.0	0.0	0.0	402712937.0629371	0.0	354387384.6153846	0.0	0.0	0.0	0.0	0.0
M2P D10 Stool	0.0	38670675.99067599	0.0	0.0	0.0	670291717.1717172	0.0	0.0	0.0	0.0	11781665951.825953	605840590.5205905	0.0	2165557855.4778557	9500096068.376068	244914281.27428126	0.0	90231577.31157732	1456595462.3154626	180463154.62315464	0.0	0.0	0.0	0.0	0.0	12890225.330225332	0.0	0.0	0.0	0.0	15803416254.856255	0.0	1881972898.2128983	0.0	0.0	0.0	0.0	51560901.32090133	0.0	0.0	0.0	0.0	0.0	0.0	0.0	0.0	0.0	0.0	0.0
M2P D4 Stool	0.0	0.0	0.0	0.0	0.0	264281118.0024165	0.0	0.0	0.0	0.0	37704106168.34475	1387475869.5126863	759808214.2569473	1640745274.2650023	19920189269.432144	991054192.5090617	0.0	143152272.25130892	3193396842.529199	22023426.500201374	0.0	0.0	22023426.500201374	0.0	0.0	22023426.500201374	0.0	0.0	0.0	44046853.00040275	19226451334.675797	0.0	3160361702.7788963	0.0	44046853.00040275	33035139.75030206	0.0	55058566.25050343	0.0	0.0	0.0	0.0	0.0	0.0	0.0	11011713.250100687	0.0	0.0	0.0
M2P D7 Stool	0.0	47387722.57250946	0.0	0.0	0.0	252734520.3867171	0.0	0.0	0.0	0.0	75441254335.43504	5244241298.02438	142163167.71752837	4185915493.9050016	23804432638.923916	426489503.1525851	0.0	110571352.66918875	14642806274.905422	1626978474.9894912	0.0	0.0	0.0	0.0	0.0	78979537.62084909	0.0	0.0	0.0	0.0	13521296840.689363	0.0	2116651608.2387557	0.0	0.0	0.0	0.0	31591815.04833964	0.0	0.0	0.0	0.0	0.0	0.0	0.0	0.0	0.0	0.0	0.0
M2P LSI-S	0.0	1117284.35428801	0.0	0.0	0.0	11731485.720024101	0.0	0.0	0.0	0.0	6703706.125728058	744856.2361920065	0.0	32587460.333400283	181558707.5718016	2979424.944768026	0.0	0.0	558642.177144005	0.0	0.0	0.0	0.0	0.0	0.0	372428.11809600325	0.0	0.0	0.0	3165639.0038160277	373172974.3321952	0.0	103348802.77164091	744856.2361920065	0.0	0.0	0.0	75416693.91444068	0.0	0.0	0.0	0.0	0.0	0.0	0.0	0.0	0.0	0.0	0.0
M3NP CC	0.0	69531708.34652317	0.0	0.0	0.0	372491294.713517	0.0	0.0	0.0	0.0	2175349161.1269393	19866202.384720903	0.0	79464809.53888361	3476585417.326158	9933101.192360451	0.0	0.0	342691991.13643557	9933101.192360451	0.0	0.0	0.0	0.0	0.0	34765854.17326158	0.0	0.0	0.0	14899651.788540678	17839849741.479374	0.0	2547840455.840456	0.0	0.0	0.0	0.0	29799303.577081356	0.0	0.0	0.0	0.0	0.0	0.0	0.0	4966550.596180226	0.0	24832752.980901126	24832752.980901126
M3NP D0 Stool	0.0	0.0	0.0	0.0	0.0	277446006.68896323	0.0	0.0	0.0	0.0	26665643976.217026	893992688.2199929	6011330144.927538	20561831829.059837	116404013473.05836	19976112481.605354	0.0	17139997746.562622	9525646229.654408	215791338.53586036	0.0	0.0	0.0	215791338.53586036	0.0	61654668.15310295	0.0	0.0	0.0	30827334.076551475	295603306460.0521	0.0	0.0	0.0	154136670.38275737	30827334.076551475	0.0	38225894254.923836	678201349.6841323	0.0	0.0	832338020.0668898	0.0	0.0	61654668.15310295	0.0	0.0	0.0	0.0
M3NP D10 Stool	0.0	213966666.6666667	0.0	0.0	0.0	841602222.2222223	0.0	0.0	0.0	0.0	9557177777.777779	171173333.33333337	0.0	213966666.6666667	10755391111.111113	0.0	0.0	0.0	727486666.6666667	57057777.77777778	0.0	0.0	0.0	0.0	0.0	1312328888.888889	0.0	0.0	0.0	0.0	21624897777.777782	0.0	4693002222.222222	0.0	0.0	85586666.66666669	0.0	57057777.77777778	0.0	0.0	0.0	0.0	0.0	0.0	0.0	42793333.33333334	0.0	128380000.0	71322222.22222222
M3NP D4 Stool	0.0	187145136.5908724	0.0	0.0	0.0	320820234.15578127	0.0	0.0	0.0	0.0	29729341698.435734	975828212.2238346	120307587.80841798	2472989304.9508142	22978749271.407837	494597860.9901628	0.0	120307587.80841798	2058596502.4995968	374290273.1817448	0.0	0.0	0.0	0.0	0.0	561435409.7726172	0.0	0.0	0.0	40102529.26947266	27390027491.049828	0.0	4184030553.781648	13367509.756490886	0.0	13367509.756490886	0.0	40102529.26947266	0.0	0.0	0.0	13367509.756490886	0.0	0.0	0.0	0.0	0.0	66837548.78245443	66837548.78245443
M3NP D7 Stool	0.0	225880872.88597926	0.0	0.0	0.0	879746557.5559192	0.0	0.0	0.0	0.0	16738961527.55046	903523491.5439171	0.0	1783270049.0998363	15859214969.994545	202103938.89798146	0.0	23776933.98799782	1283954435.351882	118884669.93998909	0.0	0.0	0.0	0.0	0.0	11888466.99399891	0.0	0.0	0.0	59442334.969994545	9344335057.283142	0.0	3055336017.45772	0.0	0.0	0.0	0.0	71330801.96399346	0.0	0.0	0.0	0.0	0.0	0.0	0.0	0.0	0.0	0.0	11888466.99399891
M3NP LI-S	0.0	3296641.890639481	0.0	0.0	0.0	12244669.87951807	0.0	0.0	0.0	0.0	348502142.7247451	45211088.785912886	0.0	8477079.147358663	214752671.7330862	470948.8415199258	0.0	1412846.5245597777	158238810.75069505	3296641.890639481	0.0	0.0	0.0	0.0	0.0	123388596.47822058	0.0	0.0	0.0	1412846.5245597777	961677534.3836884	0.0	107376335.8665431	0.0	470948.8415199258	3767590.7321594064	470948.8415199258	1412846.5245597777	0.0	0.0	0.0	15070362.928637626	0.0	0.0	0.0	0.0	0.0	2354744.207599629	1883795.3660797032
M3NP LSI-C	0.0	27123574.44338926	0.0	0.0	0.0	81370723.33016779	0.0	0.0	0.0	0.0	11168530.653160285	0.0	0.0	9573026.274137387	432381686.7152053	0.0	0.0	0.0	3191008.7580457954	0.0	0.0	0.0	0.0	0.0	0.0	0.0	0.0	0.0	0.0	0.0	10324508836.657171	0.0	1032291333.2278149	0.0	0.0	0.0	0.0	11168530.653160285	0.0	0.0	0.0	0.0	0.0	0.0	0.0	0.0	0.0	0.0	9573026.274137387
M3NP LSI-S	0.0	2820387.959866221	0.0	0.0	0.0	13396842.809364548	0.0	0.0	0.0	0.0	8461163.879598662	0.0	0.0	7403518.394648829	307422287.62541807	352548.49498327763	0.0	0.0	0.0	0.0	0.0	0.0	0.0	0.0	0.0	1410193.9799331105	0.0	0.0	0.0	3525484.9498327756	2600397698.9966555	0.0	196722060.2006689	1762742.4749163878	0.0	0.0	0.0	31729364.548494983	0.0	0.0	0.0	0.0	0.0	0.0	0.0	0.0	0.0	0.0	1410193.9799331105
M3NP SC	0.0	61196190.35202087	0.0	0.0	0.0	176788994.35028255	0.0	0.0	0.0	0.0	208520352.31058967	11332627.842966828	0.0	18132204.54874693	1019936505.8670148	2266525.568593366	0.0	0.0	20398730.11734029	0.0	0.0	0.0	0.0	0.0	0.0	389842397.7980589	0.0	0.0	0.0	38530934.66608722	12243771121.541363	0.0	2771960770.389687	6799576.705780097	0.0	0.0	0.0	0.0	0.0	0.0	0.0	0.0	0.0	0.0	0.0	0.0	0.0	9066102.274373464	11332627.842966828
M3NP USI-C	0.0	14232537.212548673	0.0	0.0	0.0	57577082.359855995	0.0	0.0	0.0	0.0	11644803.17390346	0.0	0.0	21348805.818823013	1123076572.7720225	2587734.0386452135	0.0	0.0	1293867.0193226067	0.0	0.0	0.0	0.0	0.0	0.0	0.0	0.0	0.0	0.0	4528534.567629125	2521099887.1500993	0.0	243893933.1423114	1940800.5289839103	0.0	0.0	0.0	3234667.548306517	0.0	0.0	0.0	0.0	0.0	0.0	0.0	0.0	0.0	646933.5096613034	646933.5096613034
M3NP USI-S	0.0	1781527.4347372085	0.0	0.0	0.0	5233236.8395405505	0.0	0.0	0.0	0.0	1837200.1670727462	389709.1263487644	0.0	1614509.2377305953	7515818.865297598	0.0	0.0	0.0	55672.73233553777	0.0	0.0	0.0	0.0	0.0	0.0	0.0	0.0	0.0	0.0	890763.7173686043	354690977.7097111	0.0	24663020.424643233	167018.1970066133	0.0	0.0	0.0	0.0	0.0	0.0	0.0	0.0	0.0	0.0	0.0	0.0	0.0	55672.73233553777	55672.73233553777
M3NP USI-S noC	0.0	1060726.1538461538	0.0	0.0	0.0	8250092.307692307	0.0	0.0	0.0	0.0	2592886.1538461535	0.0	0.0	2769673.8461538465	162998252.3076923	235716.9230769231	0.0	0.0	117858.46153846155	0.0	0.0	0.0	0.0	0.0	0.0	58929.23076923077	0.0	0.0	0.0	942867.6923076924	192227150.76923075	0.0	16441255.384615386	412504.61538461543	0.0	0.0	0.0	58929.23076923077	0.0	0.0	0.0	0.0	0.0	0.0	0.0	0.0	0.0	117858.46153846155	176787.6923076923
M3P D0 Stool	0.0	356796018.0995475	0.0	0.0	0.0	1650181583.710407	0.0	0.0	0.0	0.0	6422328325.791854	668992533.9366516	2542171628.9592757	13156853167.420813	77647733438.91402	5530338280.542986	0.0	16680213846.153845	11016077058.823528	445995022.62443435	0.0	0.0	178398009.04977375	4013955203.6199093	0.0	7225119366.515836	0.0	0.0	0.0	0.0	166445342443.43887	0.0	0.0	0.0	535194027.1493212	0.0	0.0	16368017330.316744	44599502.26244344	0.0	445995022.62443435	6333129321.266968	0.0	0.0	312196515.8371041	0.0	0.0	490594524.8868778	267597013.5746606
M3P D10 Stool	0.0	212789779.57714802	0.0	0.0	0.0	1055082657.0700258	0.0	0.0	0.0	0.0	5869451420.002999	434445799.9700105	0.0	310318428.5500076	3927744681.3615246	44331204.078572504	0.0	0.0	1436331012.1457489	44331204.078572504	0.0	0.0	0.0	0.0	0.0	1321069881.5414605	0.0	0.0	0.0	0.0	17138443496.77613	0.0	1994904183.535763	17732481.631429	0.0	8866240.8157145	0.0	159592334.682861	0.0	0.0	0.0	70929926.525716	0.0	0.0	0.0	0.0	0.0	8866240.8157145	0.0
M3P D4 Stool	0.0	184233355.93220338	0.0	0.0	0.0	347996338.9830508	0.0	0.0	0.0	0.0	10511536474.576271	1033753830.5084747	327525966.1016949	2630442915.254237	13141979389.830507	122822237.2881356	0.0	122822237.2881356	2763500338.9830503	255879661.01694912	0.0	0.0	0.0	0.0	0.0	102351864.40677965	0.0	0.0	0.0	71646305.08474576	26355605084.745766	0.0	3848430101.6949153	0.0	10235186.440677965	30705559.3220339	0.0	204703728.8135593	0.0	0.0	0.0	112587050.84745762	0.0	0.0	0.0	0.0	0.0	0.0	20470372.88135593
M3P D7 Stool	0.0	151376250.0773754	0.0	0.0	0.0	1175392059.424327	0.0	0.0	0.0	0.0	9046957063.44785	614409485.6081709	0.0	1237723456.5150108	8886676328.071802	115758308.88269886	0.0	26713455.89600743	1113060662.3336427	35617941.19467657	0.0	0.0	0.0	0.0	0.0	17808970.597338285	0.0	0.0	0.0	0.0	21130343613.74188	0.0	1727470147.9418137	0.0	0.0	0.0	0.0	133567279.48003714	0.0	0.0	0.0	0.0	0.0	0.0	0.0	0.0	0.0	0.0	0.0
M3P LI-S	0.0	7485160.210947446	0.0	0.0	0.0	29192124.82269504	0.0	0.0	0.0	0.0	699113963.7024914	134732883.79705402	0.0	38174317.07583198	285184604.0370977	4491096.126568467	0.0	0.0	418420455.7919622	9730708.27423168	0.0	0.0	0.0	0.0	0.0	2053179445.8628843	0.0	0.0	0.0	0.0	816630979.0143663	0.0	60629797.708674304	0.0	0.0	2245548.0632842337	0.0	8233676.23204219	0.0	0.0	0.0	53144637.49772686	0.0	0.0	0.0	1497032.0421894891	0.0	2994064.0843789782	748516.0210947446
M3P LI-S noC	0.0	369197.01960784325	0.0	0.0	0.0	3261240.3398692813	0.0	0.0	0.0	0.0	44242109.516339876	9106859.816993464	0.0	2399780.6274509807	17229194.248366013	184598.50980392162	0.0	0.0	26151455.55555556	307664.183006536	0.0	0.0	0.0	0.0	0.0	168046176.75816998	0.0	0.0	0.0	0.0	98144874.37908499	0.0	2153649.2810457516	246131.34640522877	0.0	184598.50980392162	0.0	430729.8562091504	0.0	0.0	0.0	922992.5490196081	0.0	0.0	0.0	0.0	0.0	0.0	246131.34640522877
M3P LSI-S	0.0	6006775.783475786	0.0	0.0	0.0	10707730.744456835	0.0	0.0	0.0	0.0	3133969.9739873665	783492.4934968416	0.0	4962119.125479997	15408685.705437884	0.0	0.0	0.0	0.0	0.0	0.0	0.0	0.0	0.0	0.0	2089313.3159915775	0.0	0.0	0.0	0.0	1250715183.785458	0.0	57717280.35426733	1305820.822494736	0.0	0.0	0.0	225384673.96259144	0.0	0.0	0.0	0.0	0.0	0.0	0.0	0.0	0.0	0.0	0.0
M4NP D0 Stool	0.0	0.0	0.0	0.0	0.0	957104543.1078987	191420908.62157974	0.0	153136726.8972638	0.0	16194208869.385645	842251997.9349508	1263377996.9024265	18950669953.536392	44486219163.655136	306273453.7945276	0.0	22779088125.967987	9992171430.046463	0.0	0.0	0.0	497694362.41610736	7044289437.274136	0.0	7848257253.484771	0.0	0.0	0.0	0.0	73007934548.27052	0.0	0.0	38284181.72431595	267989272.07021168	459410180.69179136	153136726.8972638	27564610841.507484	0.0	344557635.51884353	0.0	7541983799.690242	0.0	0.0	229705090.34589568	191420908.62157974	0.0	153136726.8972638	306273453.7945276
M4NP D10 Stool	0.0	0.0	0.0	0.0	0.0	196320707.16569495	0.0	0.0	0.0	0.0	36908292947.15065	2984074748.9185634	2120263637.3895054	2238056061.688923	52221308106.07486	785282828.6627798	0.0	117792424.29941697	6517847477.901072	2316584344.5552	0.0	0.0	0.0	39264141.43313899	0.0	157056565.73255596	0.0	0.0	0.0	78528282.86627798	131063704103.81795	0.0	10130148489.749859	0.0	0.0	157056565.73255596	0.0	0.0	0.0	0.0	0.0	863811111.5290577	0.0	0.0	0.0	0.0	0.0	0.0	0.0
M4NP D4 Stool	0.0	0.0	0.0	0.0	0.0	281621161.2142647	0.0	0.0	46936860.202377446	0.0	141092201768.3466	6758907869.142352	1267295225.464191	6383412987.523333	92418677738.48119	2628464171.3331375	0.0	1783600687.690343	7322150191.570883	985674064.2499263	0.0	0.0	1173421505.059436	1689726967.285588	0.0	7416023911.975637	0.0	0.0	0.0	0.0	382206852627.9596	0.0	17413575135.082035	0.0	187747440.80950978	1126484644.8570588	187747440.80950978	93873720.40475489	0.0	140810580.60713235	0.0	2252969289.7141175	0.0	0.0	140810580.60713235	140810580.60713235	46936860.202377446	187747440.80950978	140810580.60713235
M4NP D7 Stool	0.0	0.0	0.0	0.0	0.0	672269619.6111583	0.0	0.0	0.0	0.0	62296984750.633995	7260511891.800508	1434175188.503804	3182076199.492815	80896444226.54271	1747901010.9890113	0.0	672269619.6111583	11742309355.874897	3226894174.1335588	0.0	0.0	313725822.4852072	1703083036.3482676	0.0	9994408344.885887	0.0	0.0	0.0	0.0	222252336243.44885	0.0	10487406065.934067	0.0	44817974.640743874	537815695.6889266	0.0	0.0	0.0	0.0	0.0	9142866826.711752	0.0	313725822.4852072	0.0	44817974.640743874	0.0	134453923.92223164	44817974.640743874
M4NP LSI-S	0.0	0.0	0.0	0.0	0.0	1086529.9145299145	0.0	0.0	0.0	0.0	271632.4786324786	0.0	4346119.658119658	4617752.136752136	152929085.47008544	0.0	0.0	0.0	0.0	0.0	0.0	0.0	0.0	0.0	0.0	0.0	0.0	0.0	0.0	2444692.307692307	3349500094.0170937	0.0	485135606.8376068	0.0	0.0	0.0	0.0	4346119.658119658	0.0	0.0	0.0	0.0	0.0	0.0	0.0	0.0	0.0	0.0	0.0
M4P CC	0.0	0.0	0.0	0.0	0.0	514358181.8181818	0.0	0.0	0.0	0.0	39424041818.18182	4659480000.000001	30256363.63636364	1270767272.7272727	25929703636.363636	968203636.3636365	0.0	211794545.45454547	10650240000.0	332820000.0	0.0	0.0	0.0	90769090.90909092	0.0	1633843636.3636363	0.0	0.0	0.0	0.0	82236796363.63637	0.0	9742549090.90909	0.0	181538181.81818184	544614545.4545455	0.0	0.0	0.0	60512727.27272728	0.0	968203636.3636365	0.0	0.0	0.0	0.0	0.0	90769090.90909092	90769090.90909092
M4P D10 Stool	0.0	0.0	0.0	0.0	0.0	237363799.1736005	0.0	0.0	0.0	0.0	39491402087.50778	3738479836.9842076	29670474.89670006	1424182795.041603	28780360649.79906	1483523744.8350031	0.0	89011424.6901002	7031902550.517917	296704748.9670006	0.0	0.0	0.0	0.0	0.0	207693324.27690047	0.0	0.0	0.0	0.0	87646582844.85199	0.0	18603387760.230938	0.0	0.0	445057123.45050097	0.0	0.0	0.0	0.0	0.0	563739023.0373013	0.0	0.0	0.0	0.0	0.0	0.0	0.0
M4P D4 Stool	0.0	0.0	0.0	0.0	0.0	733644212.3371835	0.0	0.0	0.0	0.0	66259656230.03194	6023605111.821087	2625674023.1014986	6602797911.034652	62630048021.62693	1892029810.7643156	0.0	2857351142.786925	13051144408.945686	2046481223.8879328	0.0	0.0	0.0	386128532.80904394	0.0	3397931088.719587	0.0	0.0	0.0	0.0	143910104177.9307	0.0	25716160285.08233	0.0	115838559.8427132	965321332.0226098	0.0	38612853.2809044	0.0	0.0	0.0	1235611304.9889407	0.0	0.0	0.0	0.0	0.0	231677119.6854264	154451413.1236176
M4P D7 Stool	0.0	0.0	0.0	0.0	0.0	454954965.03496504	0.0	0.0	0.0	0.0	47144708251.74825	3867117202.7972026	398085594.40559447	2132601398.6013987	32671453426.57343	511824335.6643356	0.0	653997762.2377623	11459178181.818182	1023648671.3286712	0.0	0.0	0.0	56869370.62937063	0.0	597128391.6083915	0.0	0.0	0.0	0.0	35259009790.20979	0.0	10577702937.062939	0.0	0.0	341216223.7762238	0.0	0.0	0.0	199042797.20279723	0.0	5089808671.328671	0.0	0.0	0.0	0.0	0.0	0.0	0.0
M4P LI-S	0.0	0.0	0.0	0.0	0.0	5602854.478431758	0.0	0.0	0.0	0.0	878247439.4941778	117659944.0470669	1400713.6196079394	32216413.25098261	920268848.0824162	22411417.91372703	0.0	4202140.858823818	252128451.52942908	9804995.337255577	0.0	0.0	0.0	1400713.6196079394	0.0	1668249920.9530556	0.0	0.0	0.0	0.0	3336499841.9061112	0.0	319362705.27061015	0.0	5602854.478431758	26613558.772550844	0.0	0.0	0.0	5602854.478431758	0.0	152677784.5372654	0.0	0.0	1400713.6196079394	1400713.6196079394	0.0	2801427.239215879	1400713.6196079394
M4P LSI-C	0.0	0.0	0.0	0.0	0.0	25332703.455964323	0.0	0.0	0.0	0.0	0.0	0.0	0.0	84442344.85321441	1359521752.136752	0.0	0.0	0.0	0.0	0.0	0.0	0.0	0.0	0.0	0.0	0.0	0.0	0.0	0.0	0.0	42221172426.6072	0.0	3892792097.7331843	0.0	0.0	0.0	0.0	0.0	0.0	0.0	0.0	0.0	0.0	0.0	0.0	0.0	0.0	0.0	0.0
M4P LSI-S	0.0	0.0	0.0	0.0	0.0	1748166.2032746368	0.0	0.0	0.0	0.0	1748166.2032746368	0.0	0.0	3496332.4065492735	366240819.5860364	2622249.3049119557	0.0	0.0	0.0	0.0	0.0	0.0	0.0	0.0	0.0	0.0	0.0	0.0	0.0	4370415.508186592	5830134287.920915	0.0	275336177.0157553	0.0	0.0	0.0	0.0	32341074.76058078	0.0	0.0	0.0	0.0	0.0	0.0	0.0	0.0	0.0	0.0	0.0
M4P LSI-S noC	0.0	0.0	0.0	0.0	0.0	183567.17948717947	0.0	0.0	0.0	0.0	764863.2478632476	0.0	0.0	535404.2735042735	12803810.769230766	76486.32478632477	0.0	0.0	30594.52991452991	0.0	0.0	30594.52991452991	0.0	0.0	0.0	0.0	183567.17948717947	0.0	0.0	764863.2478632476	148046930.2564102	0.0	6455445.811965811	61189.05982905982	0.0	0.0	0.0	10677490.940170938	0.0	0.0	0.0	0.0	0.0	0.0	0.0	0.0	0.0	0.0	0.0
M4P SC	0.0	0.0	0.0	0.0	0.0	64523622.47681396	0.0	0.0	0.0	0.0	4893041371.158392	333372049.46353877	0.0	225832678.66884884	7861128005.091833	182816930.35097286	0.0	32261811.23840698	430157483.1787597	32261811.23840698	0.0	0.0	0.0	0.0	0.0	0.0	0.0	0.0	0.0	0.0	61738352773.23149	0.0	5688832715.039098	0.0	10753937.079468992	53769685.39734496	0.0	0.0	0.0	0.0	0.0	10753937.079468992	0.0	0.0	0.0	0.0	0.0	0.0	0.0
M4P USI-C	0.0	0.0	0.0	0.0	0.0	18229829.281254154	0.0	0.0	0.0	0.0	0.0	0.0	0.0	60766097.60418051	3421131295.1153626	66842707.36459855	0.0	0.0	0.0	0.0	0.0	0.0	0.0	0.0	0.0	0.0	0.0	0.0	0.0	0.0	35894533854.78942	0.0	467898951.55218995	12153219.520836104	0.0	0.0	0.0	0.0	0.0	0.0	0.0	0.0	0.0	0.0	0.0	0.0	0.0	0.0	0.0
M4P USI-S	0.0	0.0	0.0	0.0	0.0	222412.73885350316	0.0	0.0	0.0	0.0	1112063.6942675158	0.0	0.0	8896509.554140126	147237233.12101907	1556889.171974522	0.0	0.0	0.0	0.0	0.0	0.0	0.0	0.0	0.0	0.0	0.0	0.0	0.0	667238.2165605095	2221680848.407643	0.0	87408206.36942674	1112063.6942675158	0.0	0.0	0.0	889650.9554140127	0.0	0.0	0.0	0.0	0.0	0.0	0.0	0.0	0.0	0.0	0.0
M4P USI-S noC	0.0	0.0	0.0	0.0	0.0	500363.01396812894	0.0	0.0	0.0	0.0	272925.2803462522	0.0	90975.09344875073	1683039.2288018884	34843460.79087153	545850.5606925044	0.0	0.0	0.0	0.0	0.0	0.0	0.0	0.0	0.0	0.0	0.0	0.0	0.0	409387.92051937827	498452537.00570524	0.0	15920641.353531376	90975.09344875073	0.0	0.0	0.0	21288171.86700767	0.0	0.0	0.0	0.0	0.0	0.0	0.0	0.0	0.0	0.0	0.0
M5NP CC	0.0	0.0	0.0	0.0	0.0	752204928.4316756	0.0	0.0	0.0	0.0	47073469714.75648	5896316051.899908	121323375.55349606	2111026734.6308312	32781576074.554638	436764151.9925858	0.0	291176101.3283906	12617631057.563591	5629404625.682217	0.0	0.0	0.0	24264675.11069921	0.0	1892644658.6345387	0.0	0.0	0.0	0.0	55202135876.840706	0.0	5289699174.132428	0.0	218382075.9962929	946322329.3172693	0.0	48529350.22139842	0.0	0.0	0.0	1358821806.199156	0.0	0.0	0.0	121323375.55349606	0.0	485293502.21398425	48529350.22139842
M5NP D0 Stool	0.0	0.0	0.0	0.0	0.0	1359287150.014736	61785779.54612437	0.0	0.0	0.0	17238232493.368702	4448576127.320954	185357338.63837314	18659305422.92956	145320153492.48453	4633933465.959328	0.0	23293238888.888893	16682160477.45358	1359287150.014736	0.0	0.0	432500456.8228706	5190005481.874447	0.0	9267866931.918655	0.0	0.0	0.0	0.0	169972679531.38815	0.0	0.0	0.0	123571559.09224874	247143118.18449748	61785779.54612437	19091805879.752434	0.0	0.0	0.0	5931434836.42794	0.0	556072015.9151193	0.0	0.0	123571559.09224874	988572472.7379899	370714677.2767463
M5NP D10 Stool	0.0	0.0	0.0	0.0	0.0	259374098.15842807	0.0	0.0	0.0	0.0	25656421209.504505	3371863276.0595655	21614508.179869007	648435245.3960702	15627289414.045294	172916065.43895206	0.0	216145081.79869008	8516116222.868389	1599473605.3103063	0.0	0.0	0.0	21614508.179869007	0.0	86458032.71947603	0.0	0.0	0.0	21614508.179869007	130508400390.04906	0.0	11001784663.553326	0.0	0.0	172916065.43895206	0.0	108072540.89934504	0.0	0.0	0.0	951038359.9142362	0.0	0.0	0.0	0.0	0.0	0.0	0.0
M5NP D4 Stool	0.0	0.0	0.0	0.0	0.0	194175201.33932507	0.0	0.0	0.0	0.0	50563222428.760254	5786420999.911887	1553401610.7146006	3728163865.7150416	37242803616.882545	368932882.5447176	0.0	252427761.7411226	8427203738.126706	504855523.4822452	0.0	0.0	4815544993.215261	1262138808.7056131	0.0	174757681.20539257	0.0	0.0	0.0	0.0	72038999696.8896	0.0	11902939842.100628	0.0	38835040.26786502	446602963.0804477	0.0	0.0	0.0	0.0	0.0	3883504026.7865014	0.0	19417520.13393251	0.0	0.0	0.0	0.0	0.0
M5NP D7 Stool	0.0	0.0	0.0	0.0	0.0	174654579.32857522	0.0	0.0	0.0	0.0	65479589559.18583	8288153673.592388	1556013524.9273064	3572480031.720857	31977665706.159134	682740628.2844304	0.0	460452981.8662437	15750667517.631508	2238754153.2117367	0.0	0.0	2683329446.0481095	1825934238.4351046	0.0	254043024.4779276	0.0	0.0	0.0	0.0	7208470819.561196	0.0	15067926889.347078	0.0	158776890.29870474	523963737.9857257	0.0	95266134.17922285	0.0	0.0	0.0	14845639242.928892	0.0	333431469.62727994	0.0	0.0	0.0	0.0	0.0
M5NP LI-S	0.0	0.0	0.0	0.0	0.0	22962913.7327989	0.0	0.0	0.0	0.0	938609098.8281549	150215727.3353928	3827152.2887998163	37314734.81579821	674535590.9009676	5740728.433199725	0.0	2870364.2165998626	314783275.7537849	59320860.47639715	0.0	0.0	0.0	16265397.227399219	0.0	113857780.59179455	0.0	0.0	0.0	0.0	2502957596.87508	0.0	174135429.14039165	0.0	7654304.577599633	32530794.454798438	0.0	956788.0721999541	0.0	8611092.649799587	0.0	761603305.4711635	0.0	2870364.2165998626	0.0	956788.0721999541	0.0	956788.0721999541	3827152.2887998163
M5NP LSI-C	0.0	0.0	0.0	0.0	0.0	28676029.776674937	0.0	0.0	0.0	0.0	0.0	0.0	0.0	10753511.166253101	448062965.2605458	0.0	0.0	0.0	0.0	0.0	0.0	0.0	0.0	0.0	0.0	0.0	0.0	0.0	0.0	0.0	23965991885.85608	0.0	2810250918.114144	0.0	0.0	0.0	0.0	10753511.166253101	0.0	0.0	0.0	0.0	0.0	0.0	0.0	0.0	0.0	0.0	0.0
M5NP LSI-S	0.0	0.0	0.0	0.0	0.0	1688884.6153846153	0.0	0.0	0.0	0.0	2026661.5384615385	0.0	0.0	1013330.7692307692	168550684.6153846	2026661.5384615385	0.0	0.0	337776.92307692306	0.0	0.0	0.0	0.0	0.0	0.0	0.0	0.0	0.0	0.0	2026661.5384615385	2921770384.6153846	0.0	286097053.84615386	675553.8461538461	0.0	0.0	0.0	0.0	0.0	0.0	0.0	0.0	0.0	0.0	0.0	0.0	0.0	0.0	0.0
M5NP SC	0.0	0.0	0.0	0.0	0.0	14851261.940673707	0.0	0.0	0.0	0.0	173759764.70588237	17821514.32880845	0.0	16336388.134741075	441082479.638009	4455378.582202112	0.0	1485126.1940673706	8910757.164404225	10395883.358471597	0.0	0.0	0.0	0.0	0.0	22276892.91101056	0.0	0.0	0.0	0.0	13923058069.381601	0.0	3616282282.554048	5940504.776269482	0.0	5940504.776269482	0.0	0.0	0.0	0.0	0.0	0.0	0.0	0.0	0.0	0.0	0.0	0.0	0.0
M5NP USI-C	0.0	0.0	0.0	0.0	0.0	5674078.144078144	0.0	0.0	0.0	0.0	0.0	0.0	0.0	2837039.072039072	162846042.73504272	6241485.958485957	0.0	0.0	0.0	0.0	0.0	0.0	0.0	0.0	0.0	0.0	0.0	0.0	0.0	0.0	2967542869.352869	0.0	2302540910.866911	6808893.772893773	0.0	0.0	0.0	0.0	0.0	0.0	0.0	0.0	0.0	0.0	0.0	0.0	0.0	0.0	0.0
M5NP USI-S	0.0	0.0	0.0	0.0	93997.24137931033	0.0	0.0	0.0	46998.62068965517	0.0	140995.8620689655	0.0	0.0	1644951.724137931	24204289.65517241	0.0	0.0	0.0	0.0	0.0	0.0	0.0	0.0	0.0	0.0	0.0	0.0	0.0	0.0	0.0	268879108.9655172	0.0	129387202.75862068	140995.8620689655	0.0	0.0	0.0	469986.2068965517	0.0	0.0	0.0	0.0	0.0	0.0	0.0	0.0	0.0	0.0	0.0
M5NP USI-S noC	0.0	0.0	0.0	0.0	0.0	147655.5598831548	0.0	0.0	0.0	0.0	984370.3992210322	0.0	196874.07984420643	836714.8393378772	14913211.548198635	0.0	0.0	0.0	0.0	0.0	49218.51996105161	0.0	0.0	0.0	0.0	0.0	0.0	0.0	0.0	0.0	288814275.13145083	0.0	62310646.27069132	0.0	0.0	0.0	0.0	0.0	0.0	0.0	0.0	0.0	0.0	0.0	0.0	0.0	0.0	0.0	0.0
M5P D0 Stool	0.0	0.0	0.0	0.0	0.0	1470955388.432907	0.0	0.0	86526787.5548769	0.0	32836915877.075783	4758973315.518229	7268250154.609658	27731835411.338047	101582448589.42548	8003727848.826114	0.0	43047076808.55126	17911045023.859516	1081584844.435961	0.0	0.0	2898647383.088376	7571093911.051727	0.0	8739205543.042566	0.0	0.0	43263393.77743845	0.0	122781511540.37032	43263393.77743845	0.0	0.0	389370543.996946	735477694.2164536	0.0	13801022615.002863	432633937.77438444	562424119.1066997	0.0	5148343859.515175	0.0	0.0	605687512.8841383	0.0	86526787.5548769	346107150.2195076	259580362.6646307
M5P D10 Stool	0.0	0.0	0.0	0.0	0.0	370871511.93633956	0.0	0.0	30905959.3280283	0.0	20490651034.48276	2997878054.8187447	0.0	679931105.2166224	50222183908.045975	339965552.6083112	0.0	30905959.3280283	9611753351.0168	6953840848.806367	0.0	0.0	0.0	0.0	0.0	92717877.98408489	0.0	0.0	0.0	154529796.64014146	89534564173.29797	0.0	14124023412.90893	0.0	0.0	247247674.6242264	0.0	0.0	0.0	0.0	0.0	123623837.3121132	0.0	0.0	30905959.3280283	0.0	0.0	0.0	0.0
M5P D4 Stool	0.0	0.0	0.0	0.0	0.0	349927790.92702174	0.0	0.0	222681321.49901387	0.0	35915315996.05524	7602976548.323473	3181161735.7001977	2703987475.345168	79497231775.14793	413551025.6410257	0.0	381739408.28402376	13710807080.867851	2640364240.631164	0.0	0.0	0.0	381739408.28402376	0.0	127246469.4280079	0.0	0.0	0.0	95434852.07100594	141434450769.2308	0.0	24113205956.6075	0.0	31811617.357001975	349927790.92702174	0.0	0.0	0.0	0.0	0.0	827102051.2820514	0.0	0.0	63623234.71400395	31811617.357001975	0.0	0.0	0.0
M5P D7 Stool	0.0	0.0	0.0	0.0	0.0	326885717.1215881	0.0	0.0	0.0	0.0	66466762481.38959	12966466779.156328	1016977786.6004965	2469803196.029777	93344032555.83127	1198580962.7791564	0.0	290565081.88585615	26005574828.784122	9552327066.99752	0.0	0.0	0.0	653771434.2431762	0.0	1198580962.7791564	0.0	0.0	0.0	0.0	47325787712.15882	0.0	23354168456.575687	0.0	72641270.47146404	944336516.1290325	0.0	0.0	0.0	254244446.65012413	0.0	5702339732.009927	0.0	0.0	0.0	0.0	0.0	36320635.23573202	0.0
M5P LSI-S	0.0	0.0	0.0	0.0	0.0	2743884.02366864	0.0	0.0	1371942.01183432	0.0	0.0	0.0	457314.0039447732	5945082.051282052	529112302.5641027	0.0	0.0	0.0	0.0	0.0	0.0	0.0	0.0	0.0	0.0	0.0	0.0	0.0	0.0	0.0	2216600977.120316	0.0	530941558.5798817	914628.0078895465	0.0	0.0	0.0	20121816.173570022	0.0	0.0	0.0	0.0	0.0	0.0	0.0	0.0	0.0	0.0	0.0
M6NP CC	0.0	2586067654.3209877	0.0	0.0	0.0	231588148.14814818	0.0	0.0	0.0	0.0	22695638518.51852	4091390617.283951	0.0	964950617.2839507	28446744197.530865	694764444.4444444	0.0	0.0	9765300246.91358	6870448395.0617285	0.0	0.0	0.0	0.0	0.0	1157940740.740741	0.0	0.0	0.0	0.0	100277668148.14816	0.0	8800349629.629631	0.0	38598024.69135803	733362469.1358026	0.0	0.0	0.0	0.0	0.0	308784197.53086424	0.0	0.0	0.0	0.0	0.0	0.0	0.0
M6NP D0 Stool	0.0	0.0	0.0	0.0	0.0	1316436051.39047	54851502.14126959	0.0	0.0	0.0	23092482401.4745	1480990557.8142786	2961981115.628557	24024957937.87608	116175481535.20898	8337428325.472978	0.0	53260808579.172775	7734061801.919011	1535842059.9555488	0.0	0.0	5156041201.279342	8008319312.6253605	0.0	6362774248.387272	0.0	0.0	0.0	0.0	132740635181.8724	0.0	0.0	0.0	1097030042.8253918	383960514.9888872	219406008.56507835	12341587981.78566	0.0	0.0	54851502.14126959	4113862660.595219	0.0	0.0	164554506.42380875	0.0	0.0	658218025.695235	329109012.8476175
M6NP D10 Stool	0.0	8536337917.981073	0.0	0.0	0.0	802561684.5965111	0.0	0.0	0.0	0.0	46475617553.45251	7077134855.078326	0.0	1386242909.75761	71719830541.67004	437760918.87082434	0.0	0.0	18677799205.15517	7441935620.804013	0.0	0.0	0.0	0.0	0.0	291840612.58054954	0.0	0.0	0.0	510721072.01596177	312488335920.6234	0.0	34656072743.94026	0.0	0.0	802561684.5965111	0.0	0.0	0.0	0.0	0.0	291840612.58054954	0.0	0.0	72960153.14513738	0.0	0.0	0.0	0.0
M6NP D4 Stool	0.0	821380904.2865531	0.0	0.0	0.0	684484086.905461	0.0	0.0	0.0	0.0	51473203335.290665	4962509630.064592	1437416582.501468	1745434421.6089256	38502229888.432175	1163622947.7392836	0.0	102672613.03581914	8521826881.972988	3559317251.908397	0.0	0.0	136896817.3810922	273793634.7621844	0.0	205345226.0716383	0.0	0.0	0.0	34224204.34527305	300933428807.98596	0.0	25497032237.228416	0.0	34224204.34527305	581811473.8696418	0.0	0.0	0.0	0.0	0.0	581811473.8696418	0.0	0.0	0.0	0.0	0.0	0.0	0.0
M6NP D7 Stool	0.0	2100467326.1996098	0.0	0.0	0.0	735163564.1698635	0.0	0.0	0.0	0.0	82548365919.64465	8506892671.1084175	945210296.7898242	2730607524.0594926	113215188882.15897	1155257029.4097853	0.0	315070098.9299414	18589135836.866543	6196378612.288848	0.0	0.0	0.0	0.0	0.0	12077687125.647757	0.0	0.0	0.0	0.0	216873251430.10968	0.0	30666822962.5143	0.0	210046732.61996096	2205490692.5095897	0.0	0.0	0.0	0.0	0.0	630140197.8598828	0.0	0.0	0.0	105023366.30998048	0.0	315070098.9299414	0.0
M6NP LI-S	0.0	4903391.34860051	0.0	0.0	0.0	2451695.674300255	0.0	0.0	0.0	0.0	224738770.14419	51485609.16030535	0.0	5720623.240033928	286848393.89312977	0.0	0.0	0.0	113595232.90924515	27785884.30873622	0.0	0.0	0.0	0.0	0.0	122584783.71501274	0.0	0.0	0.0	0.0	1439145360.8142495	0.0	111143537.23494488	0.0	5720623.240033928	20430797.285835456	0.0	0.0	0.0	0.0	0.0	175704856.6581849	0.0	0.0	0.0	2451695.674300255	0.0	1634463.7828668365	0.0
M6NP LSI-C	0.0	794102241.2155745	0.0	0.0	0.0	38424301.994302005	0.0	0.0	12808100.664767332	0.0	0.0	0.0	0.0	25616201.329534665	2356690522.317189	0.0	0.0	0.0	0.0	0.0	0.0	0.0	0.0	0.0	0.0	0.0	0.0	0.0	0.0	12808100.664767332	28690145489.078823	0.0	2164569012.345679	0.0	0.0	0.0	0.0	0.0	0.0	0.0	0.0	0.0	0.0	0.0	0.0	0.0	0.0	0.0	0.0
M6NP LSI-S	0.0	40155668.016194336	0.0	0.0	0.0	6424906.882591094	0.0	0.0	0.0	0.0	0.0	0.0	1606226.7206477735	4818680.16194332	525236137.651822	0.0	0.0	0.0	0.0	0.0	0.0	0.0	0.0	0.0	0.0	0.0	0.0	0.0	0.0	0.0	4160127206.4777336	0.0	575029165.991903	0.0	0.0	0.0	0.0	0.0	0.0	0.0	0.0	0.0	0.0	0.0	0.0	0.0	0.0	0.0	0.0
M6NP SC	0.0	0.0	0.0	0.0	0.0	18408087.56935073	0.0	0.0	0.0	0.0	444095112.6105864	36816175.13870146	0.0	6903032.838506524	1051562002.3991605	0.0	0.0	0.0	50622240.8157145	11505054.730844207	0.0	0.0	0.0	0.0	0.0	2301010.9461688413	0.0	0.0	0.0	2301010.9461688413	13937223300.94467	0.0	4302890469.335733	0.0	0.0	0.0	0.0	0.0	0.0	0.0	0.0	0.0	0.0	0.0	0.0	0.0	0.0	0.0	0.0
M6NP USI-C	0.0	568320415.00848	0.0	0.0	0.0	26744490.118046112	0.0	0.0	0.0	0.0	13372245.059023056	0.0	0.0	13372245.059023056	2005836758.8534586	0.0	0.0	0.0	0.0	0.0	0.0	0.0	0.0	0.0	0.0	0.0	0.0	0.0	0.0	0.0	21596175770.32224	0.0	956115521.7201484	0.0	0.0	0.0	0.0	0.0	0.0	0.0	0.0	0.0	0.0	0.0	0.0	0.0	0.0	0.0	0.0
M6NP USI-S	0.0	12436897.435897436	0.0	0.0	0.0	956684.4181459566	0.0	0.0	0.0	0.0	0.0	0.0	0.0	478342.2090729783	143502662.7218935	0.0	0.0	0.0	0.0	0.0	0.0	0.0	0.0	0.0	0.0	0.0	0.0	0.0	0.0	1435026.627218935	2310392869.8224854	0.0	154982875.73964494	0.0	0.0	0.0	0.0	0.0	0.0	0.0	0.0	0.0	0.0	0.0	0.0	0.0	0.0	0.0	0.0
M6NP USI-S noC	0.0	17831479.289940827	0.0	0.0	0.0	2853036.6863905326	0.0	0.0	0.0	0.0	3566295.8579881657	0.0	0.0	3566295.8579881657	163336350.295858	0.0	0.0	0.0	0.0	0.0	0.0	0.0	0.0	0.0	0.0	0.0	0.0	0.0	0.0	0.0	1742492156.213018	0.0	171895460.3550296	0.0	0.0	0.0	0.0	0.0	0.0	0.0	0.0	0.0	0.0	0.0	0.0	0.0	0.0	0.0	0.0
M6P D10 Stool	0.0	0.0	0.0	0.0	0.0	242379973.43957508	0.0	0.0	0.0	0.0	32963676387.782207	6171367016.038412	55933840.02451733	522049173.5621618	36934979029.52294	223735360.0980693	0.0	18644613.341505777	18588679501.48126	1211899867.1978755	0.0	0.0	0.0	0.0	0.0	615272240.2696906	0.0	0.0	0.0	74578453.36602311	57145739891.7152	0.0	15866565953.621416	0.0	0.0	391536880.17162126	0.0	37289226.683011554	0.0	0.0	0.0	615272240.2696906	0.0	0.0	0.0	0.0	0.0	0.0	0.0
M6P D7 Stool	0.0	0.0	0.0	0.0	0.0	343193673.9838899	0.0	0.0	0.0	0.0	43830734934.51394	4608600764.926521	24513833.85599213	220624504.7039292	41036157874.930824	0.0	0.0	73541501.5679764	10859628398.204515	808956517.2477403	0.0	0.0	0.0	147083003.1359528	0.0	18042181718.01021	0.0	0.0	0.0	73541501.5679764	86607375013.2202	0.0	18924679736.825924	98055335.42396852	0.0	294166006.2719056	0.0	98055335.42396852	0.0	0.0	0.0	1201177858.9436142	0.0	0.0	49027667.71198426	0.0	0.0	73541501.5679764	49027667.71198426
[truncated: 98 more columns]
