# Supplementary material for: A quantitative sequencing framework for absolute abundance measurements of mucosal and lumenal microbial communities
Source: Nat Commun. 2020 May 22;11:2590. doi: 10.1038/s41467-020-16224-6 (PMC7244552; doi:10.1038/s41467-020-16224-6)
Supplement: Supplementary file 3 — Source Data [file 41467_2020_16224_MOESM3_ESM.zip › Source_Data_Files/Fig2A_FigS2_data.xlsx]

## Sheet: Sheet1
	Well	dPCR measured Concentration	PoissonConfMax	PoissonConfMin	Total Droplets	Positive Droplets	Dilution	Label	Source	16S copies/uL	16S copies	Fold Change	Theoretical
0	A05	350	360	345	18163	4671	10000	10	SI Mucosa	3500000	6e+08	0.322373	8.3x10^8
1	B05	423	434	417	19038	5749	1000	100	SI Mucosa	423000	7.25143e+07	0.132934	8.3x10^7
2	C05	558	571	551	17941	6773	100	1000	SI Mucosa	55800	9.56571e+06	-0.144052	8.3x10^6
3	D05	44.1	47.5	42.3	17086	628	100	10000	SI Mucosa	4410	756000	0.0912616	8.3x10^5
4	E05	12.8	14.6	11.9	19024	206	20	100000	SI Mucosa	256	43885.7	0.635129	8.3x10^4
5	G05	516	528	509	17668	6269	10000	10	Cecum	5160000	8.84571e+08	-0.0658003	8.3x10^8
6	H05	463	474	457	18907	6147	1000	100	Cecum	463000	7.93714e+07	0.0425794	8.3x10^7
7	A06	423	433	417	21058	6355	100	1000	Cecum	42300	7.25143e+06	0.132934	8.3x10^6
8	B06	44.8	48.2	43.1	18398	688	100	10000	Cecum	4480	768000	0.0755132	8.3x10^5
9	C06	35.2	38.1	33.7	18736	552	10	100000	Cecum	352	60342.9	0.316675	8.3x10^4
10	A05	582	596	575	18016	7031	10000	10	Stool	5820000	9.97714e+08	-0.186164	8.3x10^8
11	C05	608	621	601	20545	8291	1000	100	Stool	608000	1.04229e+08	-0.229868	8.3x10^7
12	E05	632	645	625	20271	8420	100	1000	Stool	63200	1.08343e+07	-0.268583	8.3x10^6
13	G05	58.2	61.7	56.5	22781	1100	100	10000	Stool	5820	997714	-0.186164	8.3x10^5
14	A06	45.5	48.5	43.9	22324	846	10	100000	Stool	455	78000	0.060009	8.3x10^4
15	A06	2576	2628	2550	16281	14458	1000	10	Buffer	5.25714e+06	5.25714e+08	0.454545	8.3x10^8
18	D06	1097	1119	1086	18160	11013	10	1000	Buffer	22387.8	2.23878e+06	1.3082	8.3x10^6
21	G06	74.5	78.6	72.4	20274	1244	1	100000	Buffer	152.041	15204.1	1.69515	8.3x10^4
24	B07	1.8	2.6	1.4	15226	23	1	Buffer	Buffer	3.67347	367.347	0	No Spike-in
27	M16	1.06	1.45	0.74	38924	35	20	GF SI-S	SI Mucosa	21.2	2120	0	No Spike-in
30	M19	5.1	5.9	4.3	36370	158	2.22	GF Cecum	Cecum	11.322	1132.2	0	No Spike-in
31	M20	4.1	4.8	3.4	38241	133	2.22	GF Stool	Stool	9.102	910.2	0	No Spike-in
41	0	0	0	0	0	0	10	Expected	Expected	0	830000000	0	8.3x10^8
42	0	0	0	0	0	0	100	Expected	Expected	0	83000000	0	8.3x10^7
43	0	0	0	0	0	0	1000	Expected	Expected	0	8300000	0	8.3x10^6
44	0	0	0	0	0	0	10000	Expected	Expected	0	830000	0	8.3x10^5
45	0	0	0	0	0	0	100000	Expected	Expected	0	83000	0	8.3x10^4
46	0	0	0	0	0	0	LLOQ	Expected	Expected	0	1100	0	No Spike-in
