# Supplementary material for: A quantitative sequencing framework for absolute abundance measurements of mucosal and lumenal microbial communities
Source: Nat Commun. 2020 May 22;11:2590. doi: 10.1038/s41467-020-16224-6 (PMC7244552; doi:10.1038/s41467-020-16224-6)
Supplement: Supplementary file 3 — Source Data [file 41467_2020_16224_MOESM3_ESM.zip › Source_Data_Files/Fig2B_data.xlsx]

## Sheet: site_19500_genus
index	D_0__Bacteria;D_1__Actinobacteria;D_2__Actinobacteria;D_3__Bifidobacteriales;D_4__Bifidobacteriaceae;D_5__Bifidobacterium	D_0__Bacteria;D_1__Actinobacteria;D_2__Coriobacteriia;D_3__Coriobacteriales;D_4__Atopobiaceae;D_5__Coriobacteriaceae UCG-002	D_0__Bacteria;D_1__Actinobacteria;D_2__Coriobacteriia;D_3__Coriobacteriales;D_4__Eggerthellaceae;D_5__Enterorhabdus	D_0__Bacteria;D_1__Actinobacteria;D_2__Coriobacteriia;D_3__Coriobacteriales;D_4__Eggerthellaceae;D_5__Gordonibacter	D_0__Bacteria;D_1__Actinobacteria;D_2__Coriobacteriia;D_3__Coriobacteriales;D_4__Eggerthellaceae;__	D_0__Bacteria;D_1__Bacteroidetes;D_2__Bacteroidia;D_3__Bacteroidales;D_4__Bacteroidaceae;D_5__Bacteroides	D_0__Bacteria;D_1__Bacteroidetes;D_2__Bacteroidia;D_3__Bacteroidales;D_4__Marinifilaceae;D_5__Butyricimonas	D_0__Bacteria;D_1__Bacteroidetes;D_2__Bacteroidia;D_3__Bacteroidales;D_4__Muribaculaceae;D_5__Gram-negative bacterium cTPY-13	D_0__Bacteria;D_1__Bacteroidetes;D_2__Bacteroidia;D_3__Bacteroidales;D_4__Muribaculaceae;D_5__uncultured Bacteroidales bacterium	D_0__Bacteria;D_1__Bacteroidetes;D_2__Bacteroidia;D_3__Bacteroidales;D_4__Muribaculaceae;D_5__uncultured bacterium	D_0__Bacteria;D_1__Bacteroidetes;D_2__Bacteroidia;D_3__Bacteroidales;D_4__Muribaculaceae;__	D_0__Bacteria;D_1__Bacteroidetes;D_2__Bacteroidia;D_3__Bacteroidales;D_4__Prevotellaceae;D_5__Prevotellaceae UCG-001	D_0__Bacteria;D_1__Bacteroidetes;D_2__Bacteroidia;D_3__Bacteroidales;D_4__Rikenellaceae;D_5__Alistipes	D_0__Bacteria;D_1__Bacteroidetes;D_2__Bacteroidia;D_3__Bacteroidales;D_4__Tannerellaceae;D_5__Parabacteroides	D_0__Bacteria;D_1__Bacteroidetes;D_2__Bacteroidia;D_3__Cytophagales;D_4__Spirosomaceae;D_5__Runella	D_0__Bacteria;D_1__Bacteroidetes;D_2__Bacteroidia;D_3__Flavobacteriales;D_4__Weeksellaceae;D_5__Chryseobacterium	D_0__Bacteria;D_1__Bacteroidetes;D_2__Bacteroidia;D_3__Sphingobacteriales;D_4__Sphingobacteriaceae;D_5__Nubsella	D_0__Bacteria;D_1__Cyanobacteria;D_2__Melainabacteria;D_3__Gastranaerophilales;__;__	D_0__Bacteria;D_1__Cyanobacteria;D_2__Oxyphotobacteria;D_3__Chloroplast;__;__	D_0__Bacteria;D_1__Deferribacteres;D_2__Deferribacteres;D_3__Deferribacterales;D_4__Deferribacteraceae;D_5__Mucispirillum	D_0__Bacteria;D_1__Firmicutes;D_2__Bacilli;D_3__Bacillales;D_4__Staphylococcaceae;D_5__Staphylococcus	D_0__Bacteria;D_1__Firmicutes;D_2__Bacilli;D_3__Lactobacillales;D_4__Enterococcaceae;D_5__Enterococcus	D_0__Bacteria;D_1__Firmicutes;D_2__Bacilli;D_3__Lactobacillales;D_4__Lactobacillaceae;D_5__Lactobacillus	D_0__Bacteria;D_1__Firmicutes;D_2__Bacilli;D_3__Lactobacillales;D_4__Streptococcaceae;D_5__Lactococcus	D_0__Bacteria;D_1__Firmicutes;D_2__Bacilli;D_3__Lactobacillales;D_4__Streptococcaceae;D_5__Streptococcus	D_0__Bacteria;D_1__Firmicutes;D_2__Clostridia;D_3__Clostridiales;D_4__Christensenellaceae;D_5__Christensenellaceae R-7 group	D_0__Bacteria;D_1__Firmicutes;D_2__Clostridia;D_3__Clostridiales;D_4__Clostridiaceae 1;D_5__Candidatus Arthromitus	D_0__Bacteria;D_1__Firmicutes;D_2__Clostridia;D_3__Clostridiales;D_4__Clostridiales vadinBB60 group;D_5__uncultured Clostridia bacterium	D_0__Bacteria;D_1__Firmicutes;D_2__Clostridia;D_3__Clostridiales;D_4__Clostridiales vadinBB60 group;D_5__uncultured bacterium	D_0__Bacteria;D_1__Firmicutes;D_2__Clostridia;D_3__Clostridiales;D_4__Clostridiales vadinBB60 group;__	D_0__Bacteria;D_1__Firmicutes;D_2__Clostridia;D_3__Clostridiales;D_4__Family XIII;D_5__Anaerovorax	D_0__Bacteria;D_1__Firmicutes;D_2__Clostridia;D_3__Clostridiales;D_4__Family XIII;D_5__Family XIII AD3011 group	D_0__Bacteria;D_1__Firmicutes;D_2__Clostridia;D_3__Clostridiales;D_4__Family XIII;D_5__Family XIII UCG-001	D_0__Bacteria;D_1__Firmicutes;D_2__Clostridia;D_3__Clostridiales;D_4__Family XIII;D_5__[Eubacterium] brachy group	D_0__Bacteria;D_1__Firmicutes;D_2__Clostridia;D_3__Clostridiales;D_4__Lachnospiraceae;D_5__A2	D_0__Bacteria;D_1__Firmicutes;D_2__Clostridia;D_3__Clostridiales;D_4__Lachnospiraceae;D_5__ASF356	D_0__Bacteria;D_1__Firmicutes;D_2__Clostridia;D_3__Clostridiales;D_4__Lachnospiraceae;D_5__Acetatifactor	D_0__Bacteria;D_1__Firmicutes;D_2__Clostridia;D_3__Clostridiales;D_4__Lachnospiraceae;D_5__Acetitomaculum	D_0__Bacteria;D_1__Firmicutes;D_2__Clostridia;D_3__Clostridiales;D_4__Lachnospiraceae;D_5__Blautia	D_0__Bacteria;D_1__Firmicutes;D_2__Clostridia;D_3__Clostridiales;D_4__Lachnospiraceae;D_5__Dorea	D_0__Bacteria;D_1__Firmicutes;D_2__Clostridia;D_3__Clostridiales;D_4__Lachnospiraceae;D_5__GCA-900066575	D_0__Bacteria;D_1__Firmicutes;D_2__Clostridia;D_3__Clostridiales;D_4__Lachnospiraceae;D_5__Lachnoclostridium	D_0__Bacteria;D_1__Firmicutes;D_2__Clostridia;D_3__Clostridiales;D_4__Lachnospiraceae;D_5__Lachnospiraceae FCS020 group	D_0__Bacteria;D_1__Firmicutes;D_2__Clostridia;D_3__Clostridiales;D_4__Lachnospiraceae;D_5__Lachnospiraceae NK4A136 group	D_0__Bacteria;D_1__Firmicutes;D_2__Clostridia;D_3__Clostridiales;D_4__Lachnospiraceae;D_5__Lachnospiraceae UCG-001	D_0__Bacteria;D_1__Firmicutes;D_2__Clostridia;D_3__Clostridiales;D_4__Lachnospiraceae;D_5__Lachnospiraceae UCG-006	D_0__Bacteria;D_1__Firmicutes;D_2__Clostridia;D_3__Clostridiales;D_4__Lachnospiraceae;D_5__Marvinbryantia	D_0__Bacteria;D_1__Firmicutes;D_2__Clostridia;D_3__Clostridiales;D_4__Lachnospiraceae;D_5__Roseburia	D_0__Bacteria;D_1__Firmicutes;D_2__Clostridia;D_3__Clostridiales;D_4__Lachnospiraceae;D_5__Tyzzerella
M1NP_CC	31	0	47	0	0	1066	77	0	64	497	0	0	602	12	0	0	0	0	0	154	0	0	721	297	0	0	5	0	67	0	0	0	5	2	480	0	24	13	398	0	145	81	0	1267	40	17	6	521	9
M1NP_LI-S_5X	6	0	35	0	0	1592	175	0	92	530	6	0	838	18	0	0	0	0	0	84	0	0	803	333	2	1	5	7	135	0	0	0	0	0	441	0	10	10	272	4	120	84	0	767	35	0	0	820	37
M1NP_LSI-C	87	0	118	0	0	21	4	0	50	93	0	0	0	0	0	0	0	0	0	0	0	0	1958	439	0	0	34	0	0	0	0	0	2	0	61	0	0	1	0	0	0	0	0	0	0	0	0	0	0
M1NP_LSI-S_5X	27	3	27	0	0	54	0	0	72	126	0	0	0	0	0	0	0	0	0	0	0	6	2532	487	2	0	229	0	0	0	0	0	0	0	158	0	0	0	0	7	0	23	0	8	0	0	0	19	0
M1NP_SC	72	0	78	0	0	163	2	0	17	228	0	0	10	0	0	0	0	0	0	5	0	0	2805	1068	3	0	0	0	0	0	0	0	0	19	651	0	0	13	11	13	5	176	0	91	0	13	12	277	0
M1NP_Stool	67	0	39	0	0	928	28	0	59	496	5	0	110	2	0	0	0	0	0	2	0	0	1175	426	1	0	10	0	2	0	0	0	0	0	80	0	0	7	101	0	16	13	0	205	12	0	0	255	4
M1NP_USI-C	44	3	74	0	0	32	0	0	44	126	0	0	0	0	0	0	0	0	0	0	0	0	2168	457	0	0	0	0	0	0	0	0	0	0	254	0	0	5	0	0	0	46	0	16	3	0	0	21	0
M1NP_USI-S_5X	11	0	16	0	0	65	0	0	59	174	0	0	0	5	0	0	0	0	0	7	0	0	2590	685	0	0	0	0	0	0	0	0	2	0	306	0	0	0	4	13	0	82	0	15	0	0	0	34	0
M1NP_USI-S_noC_5X	13	0	23	0	0	92	4	0	103	337	0	0	0	0	0	0	0	0	0	0	0	0	2467	880	0	0	0	0	0	0	0	0	0	0	351	0	0	0	0	0	14	69	8	19	0	0	0	158	0
M5NP_USI-C	0	0	11	0	0	0	0	0	7	310	10	0	0	0	0	0	0	0	0	0	0	0	5222	3978	14	0	0	0	0	0	0	0	0	0	0	0	0	0	11	0	0	10	0	0	0	0	17	0	0
M5NP_USI-S_5X	0	5	0	0	1	3	0	0	31	513	0	0	0	0	0	0	0	0	0	0	0	0	5740	2723	3	0	9	0	0	0	0	0	0	0	6	0	0	0	0	0	0	0	0	0	0	0	6	0	0
M5NP_USI-S_noC_5X	0	0	2	0	0	24	0	3	18	337	0	0	0	0	0	0	1	0	0	0	0	0	5866	1241	0	0	0	0	0	0	0	0	0	0	12	0	0	0	2	0	0	8	7	0	0	0	29	4	0
USI-C_SW_Chow	0	0	0	0	5	0	0	569	1097	2862	230	0	0	0	0	0	0	0	14	0	0	0	14203	0	0	0	410	0	0	0	0	0	0	0	0	0	0	0	0	0	0	0	2	20	0	0	0	0	0
USI-S_noC_SW_Chow	0	0	35	0	0	112	17	221	651	2033	109	198	122	16	6	9	4	41	0	288	6	0	7079	0	0	0	3253	4	88	29	7	19	0	0	357	162	30	6	103	0	35	26	26	1116	82	7	29	236	0
USI-S_SW_Chow	0	0	3	2	0	0	0	330	860	1843	127	0	0	0	0	0	0	0	0	0	0	0	12755	0	0	0	3549	0	0	0	0	0	0	0	0	0	0	0	0	0	0	0	0	0	0	0	0	0	0
[truncated: 59 more columns]
