# Supplementary material for: A quantitative sequencing framework for absolute abundance measurements of mucosal and lumenal microbial communities
Source: Nat Commun. 2020 May 22;11:2590. doi: 10.1038/s41467-020-16224-6 (PMC7244552; doi:10.1038/s41467-020-16224-6)
Supplement: Supplementary file 3 — Source Data [file 41467_2020_16224_MOESM3_ESM.zip › Source_Data_Files/Fig2C_FigS4A_data.xlsx]

## Sheet: High Input
	Group	rep1 %Abundance	rep2 %Abundance	rep3 %Abundance	rep4 %Abundance	average %Abundance	std dev %Abundance	%CV	Copies (Average %Abundance * Input Copies)	Reads (Average %Abundance * Total Reads)
2	D_0__Bacteria;D_1__Actinobacteria;D_2__Coriobacteriia;D_3__Coriobacteriales;D_4__Atopobiaceae;D_5__Coriobacteriaceae UCG-002	0.0142857	0	0	0	0.00357143	0.0061859	173.205	428.571	1
3	D_0__Bacteria;D_1__Actinobacteria;D_2__Coriobacteriia;D_3__Coriobacteriales;D_4__Eggerthellaceae;D_5__Enterorhabdus	0.114286	0.164286	0.132143	0.0678571	0.119643	0.0348558	29.1332	14357.1	33.5
5	D_0__Bacteria;D_1__Bacteroidetes;D_2__Bacteroidia;D_3__Bacteroidales;D_4__Bacteroidaceae;D_5__Bacteroides	1.30714	1.14643	1.4	1.51429	1.34196	0.134638	10.0329	161036	375.75
6	D_0__Bacteria;D_1__Bacteroidetes;D_2__Bacteroidia;D_3__Bacteroidales;D_4__Marinifilaceae;D_5__Butyricimonas	0.117857	0.0714286	0.0928571	0.0785714	0.0901786	0.0177452	19.6778	10821.4	25.25
7	D_0__Bacteria;D_1__Bacteroidetes;D_2__Bacteroidia;D_3__Bacteroidales;D_4__Muribaculaceae;D_5__Gram-negative bacterium cTPY-13	2.3	2.03214	2.575	2.44643	2.33839	0.201815	8.63051	280607	654.75
8	D_0__Bacteria;D_1__Bacteroidetes;D_2__Bacteroidia;D_3__Bacteroidales;D_4__Muribaculaceae;D_5__uncultured Bacteroidales bacterium	4.36786	4.6	4.78571	4.86429	4.65446	0.191286	4.10974	558536	1303.25
9	D_0__Bacteria;D_1__Bacteroidetes;D_2__Bacteroidia;D_3__Bacteroidales;D_4__Muribaculaceae;D_5__uncultured bacterium	12.5929	13.3071	13.5571	14.1929	13.4125	0.572886	4.27128	1609500	3755.5
10	D_0__Bacteria;D_1__Bacteroidetes;D_2__Bacteroidia;D_3__Bacteroidales;D_4__Muribaculaceae;__	0.960714	0.910714	1.05357	1.24286	1.04196	0.126808	12.1701	125036	291.75
11	D_0__Bacteria;D_1__Bacteroidetes;D_2__Bacteroidia;D_3__Bacteroidales;D_4__Prevotellaceae;D_5__Prevotellaceae UCG-001	1.65357	2.51786	2.15714	2.01786	2.08661	0.309515	14.8334	250393	584.25
12	D_0__Bacteria;D_1__Bacteroidetes;D_2__Bacteroidia;D_3__Bacteroidales;D_4__Rikenellaceae;D_5__Alistipes	1.77143	1.28214	1.39286	1.65357	1.525	0.196022	12.8539	183000	427
13	D_0__Bacteria;D_1__Bacteroidetes;D_2__Bacteroidia;D_3__Bacteroidales;D_4__Tannerellaceae;D_5__Parabacteroides	0.0857143	0.0714286	0.0785714	0.121429	0.0892857	0.0192327	21.5407	10714.3	25
17	D_0__Bacteria;D_1__Cyanobacteria;D_2__Melainabacteria;D_3__Gastranaerophilales;__;__	0.346429	0.432143	0.353571	0.385714	0.379464	0.0338227	8.91327	45535.7	106.25
18	D_0__Bacteria;D_1__Cyanobacteria;D_2__Oxyphotobacteria;D_3__Chloroplast;__;__	0.00714286	0.0142857	0	0	0.00535714	0.00592254	110.554	642.857	1.5
19	D_0__Bacteria;D_1__Deferribacteres;D_2__Deferribacteres;D_3__Deferribacterales;D_4__Deferribacteraceae;D_5__Mucispirillum	0.557143	0.410714	0.532143	0.464286	0.491071	0.0575044	11.71	58928.6	137.5
21	D_0__Bacteria;D_1__Firmicutes;D_2__Bacilli;D_3__Lactobacillales;D_4__Lactobacillaceae;D_5__Lactobacillus	12.725	10.8857	11.5571	12.1143	11.8205	0.679634	5.74961	1.41846e+06	3309.75
22	D_0__Bacteria;D_1__Firmicutes;D_2__Clostridia;D_3__Clostridiales;D_4__Christensenellaceae;D_5__Christensenellaceae R-7 group	0	0.0178571	0	0.0142857	0.00803571	0.00813432	101.227	964.286	2.25
23	D_0__Bacteria;D_1__Firmicutes;D_2__Clostridia;D_3__Clostridiales;D_4__Christensenellaceae;D_5__uncultured	0.0357143	0	0.0285714	0.0142857	0.0196429	0.0137163	69.8286	2357.14	5.5
25	D_0__Bacteria;D_1__Firmicutes;D_2__Clostridia;D_3__Clostridiales;D_4__Clostridiaceae 1;D_5__Candidatus Arthromitus	1.56429	1.25714	1.56071	1.67143	1.51339	0.15449	10.2082	181607	423.75
27	D_0__Bacteria;D_1__Firmicutes;D_2__Clostridia;D_3__Clostridiales;D_4__Clostridiales vadinBB60 group;D_5__uncultured bacterium	0.596429	0.428571	0.528571	0.632143	0.546429	0.0775502	14.1922	65571.4	153
28	D_0__Bacteria;D_1__Firmicutes;D_2__Clostridia;D_3__Clostridiales;D_4__Clostridiales vadinBB60 group;__	0.117857	0.110714	0.1	0.125	0.113393	0.00923579	8.14495	13607.1	31.75
29	D_0__Bacteria;D_1__Firmicutes;D_2__Clostridia;D_3__Clostridiales;D_4__Eubacteriaceae;D_5__Anaerofustis	0.0321429	0.0142857	0.0214286	0.0321429	0.025	0.00757614	30.3046	3000	7
31	D_0__Bacteria;D_1__Firmicutes;D_2__Clostridia;D_3__Clostridiales;D_4__Family XIII;D_5__Family XIII AD3011 group	0.0357143	0	0.0214286	0.0464286	0.0258929	0.0173821	67.1308	3107.14	7.25
32	D_0__Bacteria;D_1__Firmicutes;D_2__Clostridia;D_3__Clostridiales;D_4__Family XIII;D_5__Family XIII UCG-001	0.139286	0	0.128571	0.0928571	0.0901786	0.054829	60.8005	10821.4	25.25
33	D_0__Bacteria;D_1__Firmicutes;D_2__Clostridia;D_3__Clostridiales;D_4__Family XIII;D_5__[Eubacterium] brachy group	0.110714	0.0714286	0.0821429	0.0892857	0.0883929	0.0143692	16.256	10607.1	24.75
34	D_0__Bacteria;D_1__Firmicutes;D_2__Clostridia;D_3__Clostridiales;D_4__Family XIII;D_5__[Eubacterium] nodatum group	0	0	0.0392857	0.0107143	0.0125	0.0160714	128.571	1500	3.5
35	D_0__Bacteria;D_1__Firmicutes;D_2__Clostridia;D_3__Clostridiales;D_4__Lachnospiraceae;D_5__A2	0.553571	0.621429	0.460714	0.55	0.546429	0.057087	10.4473	65571.4	153
36	D_0__Bacteria;D_1__Firmicutes;D_2__Clostridia;D_3__Clostridiales;D_4__Lachnospiraceae;D_5__ASF356	1.86071	1.87143	1.91786	2.02143	1.91786	0.0635373	3.31293	230143	537
37	D_0__Bacteria;D_1__Firmicutes;D_2__Clostridia;D_3__Clostridiales;D_4__Lachnospiraceae;D_5__Acetatifactor	0.117857	0.075	0.075	0.0892857	0.0892857	0.0174964	19.5959	10714.3	25
38	D_0__Bacteria;D_1__Firmicutes;D_2__Clostridia;D_3__Clostridiales;D_4__Lachnospiraceae;D_5__Blautia	0.05	0.0428571	0.0892857	0.0678571	0.0625	0.0179462	28.7139	7500	17.5
39	D_0__Bacteria;D_1__Firmicutes;D_2__Clostridia;D_3__Clostridiales;D_4__Lachnospiraceae;D_5__Dorea	0.296429	0.210714	0.314286	0.217857	0.259821	0.0460406	17.7201	31178.6	72.75
40	D_0__Bacteria;D_1__Firmicutes;D_2__Clostridia;D_3__Clostridiales;D_4__Lachnospiraceae;D_5__GCA-900066575	0.564286	0.364286	0.517857	0.571429	0.504464	0.0835048	16.5532	60535.7	141.25
41	D_0__Bacteria;D_1__Firmicutes;D_2__Clostridia;D_3__Clostridiales;D_4__Lachnospiraceae;D_5__Lachnoclostridium	3.14286	3.36071	3.50357	2.93571	3.23571	0.215636	6.66424	388286	906
42	D_0__Bacteria;D_1__Firmicutes;D_2__Clostridia;D_3__Clostridiales;D_4__Lachnospiraceae;D_5__Lachnospiraceae FCS020 group	0.553571	0.5	0.560714	0.485714	0.525	0.0326351	6.21621	63000	147
43	D_0__Bacteria;D_1__Firmicutes;D_2__Clostridia;D_3__Clostridiales;D_4__Lachnospiraceae;D_5__Lachnospiraceae NK4A136 group	14.8607	16.2	14.8536	13.3393	14.8134	1.01236	6.83411	1.77761e+06	4147.75
44	D_0__Bacteria;D_1__Firmicutes;D_2__Clostridia;D_3__Clostridiales;D_4__Lachnospiraceae;D_5__Lachnospiraceae UCG-001	0.171429	0.0892857	0.185714	0.175	0.155357	0.0385069	24.786	18642.9	43.5
45	D_0__Bacteria;D_1__Firmicutes;D_2__Clostridia;D_3__Clostridiales;D_4__Lachnospiraceae;D_5__Lachnospiraceae UCG-004	0.0571429	0.0821429	0.0678571	0.0785714	0.0714286	0.00978076	13.6931	8571.43	20
46	D_0__Bacteria;D_1__Firmicutes;D_2__Clostridia;D_3__Clostridiales;D_4__Lachnospiraceae;D_5__Lachnospiraceae UCG-006	0.325	0.425	0.396429	0.360714	0.376786	0.0375849	9.97515	45214.3	105.5
47	D_0__Bacteria;D_1__Firmicutes;D_2__Clostridia;D_3__Clostridiales;D_4__Lachnospiraceae;D_5__Lachnospiraceae UCG-010	0.0214286	0	0.0214286	0.0178571	0.0151786	0.00888382	58.5287	1821.43	4.25
48	D_0__Bacteria;D_1__Firmicutes;D_2__Clostridia;D_3__Clostridiales;D_4__Lachnospiraceae;D_5__Marvinbryantia	0.839286	0.935714	0.996429	0.821429	0.898214	0.0714509	7.95477	107786	251.5
49	D_0__Bacteria;D_1__Firmicutes;D_2__Clostridia;D_3__Clostridiales;D_4__Lachnospiraceae;D_5__Roseburia	1.85357	1.61786	1.725	1.64286	1.70982	0.091973	5.3791	205179	478.75
50	D_0__Bacteria;D_1__Firmicutes;D_2__Clostridia;D_3__Clostridiales;D_4__Lachnospiraceae;D_5__Tyzzerella	0.0107143	0	0.0285714	0	0.00982143	0.0116756	118.879	1178.57	2.75
51	D_0__Bacteria;D_1__Firmicutes;D_2__Clostridia;D_3__Clostridiales;D_4__Lachnospiraceae;D_5__Tyzzerella 3	0.307143	0.385714	0.339286	0.328571	0.340179	0.0287245	8.44394	40821.4	95.25
52	D_0__Bacteria;D_1__Firmicutes;D_2__Clostridia;D_3__Clostridiales;D_4__Lachnospiraceae;D_5__[Eubacterium] xylanophilum group	3.01429	2.40357	2.88929	2.25357	2.64018	0.319162	12.0887	316821	739.25
53	D_0__Bacteria;D_1__Firmicutes;D_2__Clostridia;D_3__Clostridiales;D_4__Lachnospiraceae;D_5__uncultured	7.23214	6.62857	6.96429	6.56786	6.84821	0.268196	3.91629	821786	1917.5
54	D_0__Bacteria;D_1__Firmicutes;D_2__Clostridia;D_3__Clostridiales;D_4__Lachnospiraceae;__	9.27857	8.925	9.30357	8.09643	8.90089	0.48799	5.48248	1.06811e+06	2492.25
55	D_0__Bacteria;D_1__Firmicutes;D_2__Clostridia;D_3__Clostridiales;D_4__Peptococcaceae;D_5__Peptococcus	0.0392857	0.0392857	0.0357143	0.0464286	0.0401786	0.00389187	9.68644	4821.43	11.25
56	D_0__Bacteria;D_1__Firmicutes;D_2__Clostridia;D_3__Clostridiales;D_4__Peptococcaceae;D_5__uncultured	0.160714	0.246429	0.221429	0.175	0.200893	0.0345687	17.2075	24107.1	56.25
57	D_0__Bacteria;D_1__Firmicutes;D_2__Clostridia;D_3__Clostridiales;D_4__Ruminococcaceae;D_5__Anaerotruncus	0.446429	0.457143	0.364286	0.507143	0.44375	0.051283	11.5567	53250	124.25
58	D_0__Bacteria;D_1__Firmicutes;D_2__Clostridia;D_3__Clostridiales;D_4__Ruminococcaceae;D_5__Butyricicoccus	0.189286	0.371429	0.35	0.260714	0.292857	0.0727993	24.8583	35142.9	82
59	D_0__Bacteria;D_1__Firmicutes;D_2__Clostridia;D_3__Clostridiales;D_4__Ruminococcaceae;D_5__GCA-900066225	0.167857	0.125	0.107143	0.142857	0.135714	0.0224461	16.5392	16285.7	38
60	D_0__Bacteria;D_1__Firmicutes;D_2__Clostridia;D_3__Clostridiales;D_4__Ruminococcaceae;D_5__Harryflintia	0.0428571	0.0285714	0.0107143	0.05	0.0330357	0.0150202	45.4665	3964.29	9.25
62	D_0__Bacteria;D_1__Firmicutes;D_2__Clostridia;D_3__Clostridiales;D_4__Ruminococcaceae;D_5__Intestinimonas	0	0	0	0.025	0.00625	0.0108253	173.205	750	1.75
63	D_0__Bacteria;D_1__Firmicutes;D_2__Clostridia;D_3__Clostridiales;D_4__Ruminococcaceae;D_5__Oscillibacter	4.29643	4.54643	3.25357	4.72857	4.20625	0.571023	13.5756	504750	1177.75
65	D_0__Bacteria;D_1__Firmicutes;D_2__Clostridia;D_3__Clostridiales;D_4__Ruminococcaceae;D_5__Ruminiclostridium	0.982143	1.51786	1.07143	1.27857	1.2125	0.206503	17.0312	145500	339.5
66	D_0__Bacteria;D_1__Firmicutes;D_2__Clostridia;D_3__Clostridiales;D_4__Ruminococcaceae;D_5__Ruminiclostridium 5	1.95	2.02143	1.93571	2.78214	2.17232	0.353575	16.2764	260679	608.25
67	D_0__Bacteria;D_1__Firmicutes;D_2__Clostridia;D_3__Clostridiales;D_4__Ruminococcaceae;D_5__Ruminiclostridium 6	0.460714	0.489286	0.421429	0.442857	0.453571	0.0248721	5.48362	54428.6	127
68	D_0__Bacteria;D_1__Firmicutes;D_2__Clostridia;D_3__Clostridiales;D_4__Ruminococcaceae;D_5__Ruminiclostridium 9	0.9	1.13214	1.05357	0.946429	1.00804	0.0907514	9.00279	120964	282.25
69	D_0__Bacteria;D_1__Firmicutes;D_2__Clostridia;D_3__Clostridiales;D_4__Ruminococcaceae;D_5__Ruminococcaceae UCG-004	0.0571429	0.0821429	0.0607143	0.0535714	0.0633929	0.011116	17.5351	7607.14	17.75
70	D_0__Bacteria;D_1__Firmicutes;D_2__Clostridia;D_3__Clostridiales;D_4__Ruminococcaceae;D_5__Ruminococcaceae UCG-005	0.025	0	0.0214286	0.0214286	0.0169643	0.00990226	58.3712	2035.71	4.75
71	D_0__Bacteria;D_1__Firmicutes;D_2__Clostridia;D_3__Clostridiales;D_4__Ruminococcaceae;D_5__Ruminococcaceae UCG-009	0.314286	0.378571	0.25	0.228571	0.292857	0.0586846	20.0386	35142.9	82
72	D_0__Bacteria;D_1__Firmicutes;D_2__Clostridia;D_3__Clostridiales;D_4__Ruminococcaceae;D_5__Ruminococcaceae UCG-014	0.892857	0.957143	0.942857	1.28571	1.01964	0.15546	15.2465	122357	285.5
73	D_0__Bacteria;D_1__Firmicutes;D_2__Clostridia;D_3__Clostridiales;D_4__Ruminococcaceae;D_5__UBA1819	0.0464286	0.0321429	0.0464286	0.05	0.04375	0.00685817	15.6758	5250	12.25
75	D_0__Bacteria;D_1__Firmicutes;D_2__Clostridia;D_3__Clostridiales;D_4__Ruminococcaceae;D_5__uncultured	0.892857	1.24286	1.05	0.735714	0.980357	0.187925	19.169	117643	274.5
76	D_0__Bacteria;D_1__Firmicutes;D_2__Clostridia;D_3__Clostridiales;D_4__Ruminococcaceae;__	0.939286	1.33571	0.921429	1.12857	1.08125	0.167845	15.5233	129750	302.75
77	D_0__Bacteria;D_1__Firmicutes;D_2__Erysipelotrichia;D_3__Erysipelotrichales;D_4__Erysipelotrichaceae;D_5__Erysipelatoclostridium	0.0357143	0.0392857	0	0.0678571	0.0357143	0.0240906	67.4537	4285.71	10
78	D_0__Bacteria;D_1__Firmicutes;D_2__Erysipelotrichia;D_3__Erysipelotrichales;D_4__Erysipelotrichaceae;D_5__Faecalibaculum	0	0	0	0.00714286	0.00178571	0.00309295	173.205	214.286	0.5
79	D_0__Bacteria;D_1__Firmicutes;D_2__Erysipelotrichia;D_3__Erysipelotrichales;D_4__Erysipelotrichaceae;D_5__uncultured	0.0571429	0.125	0.0571429	0.0928571	0.0830357	0.0282769	34.054	9964.29	23.25
80	D_0__Bacteria;D_1__Firmicutes;D_2__Erysipelotrichia;D_3__Erysipelotrichales;D_4__Erysipelotrichaceae;D_5__uncultured bacterium	0.0642857	0.0392857	0.0678571	0.0964286	0.0669643	0.0202622	30.2581	8035.71	18.75
88	D_0__Bacteria;D_1__Proteobacteria;D_2__Deltaproteobacteria;D_3__Desulfovibrionales;D_4__Desulfovibrionaceae;D_5__uncultured	0.125	0.153571	0.146429	0.128571	0.138393	0.0119456	8.63167	16607.1	38.75
93	D_0__Bacteria;D_1__Proteobacteria;D_2__Gammaproteobacteria;D_3__Betaproteobacteriales;D_4__Burkholderiaceae;D_5__Parasutterella	0.135714	0.1	0.139286	0.0892857	0.116071	0.0217974	18.7793	13928.6	32.5
96	D_0__Bacteria;D_1__Proteobacteria;D_2__Gammaproteobacteria;D_3__Enterobacteriales;D_4__Enterobacteriaceae;D_5__Escherichia-Shigella	0.025	0	0.0285714	0.0214286	0.01875	0.011116	59.2852	2250	5.25
100	D_0__Bacteria;D_1__Tenericutes;D_2__Mollicutes;D_3__Anaeroplasmatales;D_4__Anaeroplasmataceae;D_5__Anaeroplasma	0.0392857	0.0214286	0.0178571	0.0178571	0.0241071	0.00888382	36.8514	2892.86	6.75
102	D_0__Bacteria;D_1__Tenericutes;D_2__Mollicutes;D_3__Mollicutes RF39;__;__	0.05	0.0321429	0.0357143	0.075	0.0482143	0.0168464	34.9407	5785.71	13.5

## Sheet: Low input
	Group	rep1 %Abundance	rep2 %Abundance	rep3 %Abundance	rep4 %Abundance	average %Abundance	std dev %Abundance	%CV	Copies (Average %Abundance * Input Copies)	Reads (Average %Abundance * Total Reads)
0	D_0__Bacteria;D_1__Actinobacteria;D_2__Actinobacteria;D_3__Corynebacteriales;D_4__Corynebacteriaceae;D_5__Corynebacterium 1	0	0	0	0.0142857	0.00357143	0.0061859	173.205	0.428571	1
1	D_0__Bacteria;D_1__Actinobacteria;D_2__Actinobacteria;D_3__Micrococcales;D_4__Micrococcaceae;D_5__Kocuria	0.025	0	0	0	0.00625	0.0108253	173.205	0.75	1.75
3	D_0__Bacteria;D_1__Actinobacteria;D_2__Coriobacteriia;D_3__Coriobacteriales;D_4__Eggerthellaceae;D_5__Enterorhabdus	0.0464286	0.0964286	0.0821429	0.0357143	0.0651786	0.0249202	38.2337	7.82143	18.25
4	D_0__Bacteria;D_1__Actinobacteria;D_2__Coriobacteriia;D_3__Coriobacteriales;D_4__Eggerthellaceae;D_5__Gordonibacter	0	0	0.0107143	0	0.00267857	0.00463942	173.205	0.321429	0.75
5	D_0__Bacteria;D_1__Bacteroidetes;D_2__Bacteroidia;D_3__Bacteroidales;D_4__Bacteroidaceae;D_5__Bacteroides	1.42143	1.40714	1.16429	1.35	1.33571	0.102519	7.67524	160.286	374
6	D_0__Bacteria;D_1__Bacteroidetes;D_2__Bacteroidia;D_3__Bacteroidales;D_4__Marinifilaceae;D_5__Butyricimonas	0.0357143	0.0607143	0.0392857	0.0464286	0.0455357	0.00957483	21.0271	5.46429	12.75
7	D_0__Bacteria;D_1__Bacteroidetes;D_2__Bacteroidia;D_3__Bacteroidales;D_4__Muribaculaceae;D_5__Gram-negative bacterium cTPY-13	2.34643	2.61429	2.15714	2.20357	2.33036	0.178151	7.64481	279.643	652.5
8	D_0__Bacteria;D_1__Bacteroidetes;D_2__Bacteroidia;D_3__Bacteroidales;D_4__Muribaculaceae;D_5__uncultured Bacteroidales bacterium	3.74286	4.58929	3.57143	3.88929	3.94821	0.386841	9.79788	473.786	1105.5
9	D_0__Bacteria;D_1__Bacteroidetes;D_2__Bacteroidia;D_3__Bacteroidales;D_4__Muribaculaceae;D_5__uncultured bacterium	10.1893	12.8857	10.9571	11.2321	11.3161	0.983527	8.69141	1357.93	3168.5
10	D_0__Bacteria;D_1__Bacteroidetes;D_2__Bacteroidia;D_3__Bacteroidales;D_4__Muribaculaceae;__	0.764286	0.921429	0.871429	1.18214	0.934821	0.153662	16.4376	112.179	261.75
11	D_0__Bacteria;D_1__Bacteroidetes;D_2__Bacteroidia;D_3__Bacteroidales;D_4__Prevotellaceae;D_5__Prevotellaceae UCG-001	1.80357	1.93929	1.72143	1.66786	1.78304	0.102344	5.73988	213.964	499.25
12	D_0__Bacteria;D_1__Bacteroidetes;D_2__Bacteroidia;D_3__Bacteroidales;D_4__Rikenellaceae;D_5__Alistipes	2.01786	1.58571	1.91786	2.20714	1.93214	0.225382	11.6649	231.857	541
13	D_0__Bacteria;D_1__Bacteroidetes;D_2__Bacteroidia;D_3__Bacteroidales;D_4__Tannerellaceae;D_5__Parabacteroides	0.15	0.110714	0.160714	0.0321429	0.113393	0.0504682	44.5073	13.6071	31.75
14	D_0__Bacteria;D_1__Bacteroidetes;D_2__Bacteroidia;D_3__Chitinophagales;D_4__Chitinophagaceae;D_5__Taibaiella	0	0	0.0107143	0	0.00267857	0.00463942	173.205	0.321429	0.75
15	D_0__Bacteria;D_1__Bacteroidetes;D_2__Bacteroidia;D_3__Flavobacteriales;D_4__Flavobacteriaceae;D_5__Flavobacterium	0.00357143	0	0	0	0.000892857	0.00154647	173.205	0.107143	0.25
16	D_0__Bacteria;D_1__Bacteroidetes;D_2__Bacteroidia;D_3__Sphingobacteriales;D_4__Sphingobacteriaceae;D_5__Nubsella	0.0107143	0	0	0.025	0.00892857	0.0102581	114.891	1.07143	2.5
17	D_0__Bacteria;D_1__Cyanobacteria;D_2__Melainabacteria;D_3__Gastranaerophilales;__;__	0.371429	0.414286	0.342857	0.225	0.338393	0.0702299	20.754	40.6071	94.75
19	D_0__Bacteria;D_1__Deferribacteres;D_2__Deferribacteres;D_3__Deferribacterales;D_4__Deferribacteraceae;D_5__Mucispirillum	0.482143	0.557143	0.539286	0.367857	0.486607	0.0739456	15.1962	58.3929	136.25
20	D_0__Bacteria;D_1__Firmicutes;D_2__Bacilli;D_3__Bacillales;D_4__Staphylococcaceae;D_5__Staphylococcus	0	0	0.0321429	0.0357143	0.0169643	0.0170112	100.277	2.03571	4.75
21	D_0__Bacteria;D_1__Firmicutes;D_2__Bacilli;D_3__Lactobacillales;D_4__Lactobacillaceae;D_5__Lactobacillus	13.25	12.2	11.2643	12.7821	12.3741	0.740894	5.98746	1484.89	3464.75
22	D_0__Bacteria;D_1__Firmicutes;D_2__Clostridia;D_3__Clostridiales;D_4__Christensenellaceae;D_5__Christensenellaceae R-7 group	0	0.0285714	0.0392857	0	0.0169643	0.0173821	102.463	2.03571	4.75
23	D_0__Bacteria;D_1__Firmicutes;D_2__Clostridia;D_3__Clostridiales;D_4__Christensenellaceae;D_5__uncultured	0.0178571	0.0214286	0.0357143	0.025	0.025	0.00668153	26.7261	3	7
24	D_0__Bacteria;D_1__Firmicutes;D_2__Clostridia;D_3__Clostridiales;D_4__Christensenellaceae;__	0	0	0.00714286	0	0.00178571	0.00309295	173.205	0.214286	0.5
25	D_0__Bacteria;D_1__Firmicutes;D_2__Clostridia;D_3__Clostridiales;D_4__Clostridiaceae 1;D_5__Candidatus Arthromitus	1.675	1.82857	1.67143	1.84286	1.75446	0.0814166	4.64054	210.536	491.25
26	D_0__Bacteria;D_1__Firmicutes;D_2__Clostridia;D_3__Clostridiales;D_4__Clostridiales vadinBB60 group;D_5__uncultured Clostridia bacterium	0.0142857	0	0	0	0.00357143	0.0061859	173.205	0.428571	1
27	D_0__Bacteria;D_1__Firmicutes;D_2__Clostridia;D_3__Clostridiales;D_4__Clostridiales vadinBB60 group;D_5__uncultured bacterium	0.589286	0.603571	0.475	0.560714	0.557143	0.0498723	8.95144	66.8571	156
28	D_0__Bacteria;D_1__Firmicutes;D_2__Clostridia;D_3__Clostridiales;D_4__Clostridiales vadinBB60 group;__	0.157143	0.1	0.139286	0.0642857	0.115179	0.0359257	31.1913	13.8214	32.25
29	D_0__Bacteria;D_1__Firmicutes;D_2__Clostridia;D_3__Clostridiales;D_4__Eubacteriaceae;D_5__Anaerofustis	0	0.0321429	0.0285714	0	0.0151786	0.015231	100.345	1.82143	4.25
30	D_0__Bacteria;D_1__Firmicutes;D_2__Clostridia;D_3__Clostridiales;D_4__Family XI;D_5__Ezakiella	0	0	0	0.0178571	0.00446429	0.00773237	173.205	0.535714	1.25
31	D_0__Bacteria;D_1__Firmicutes;D_2__Clostridia;D_3__Clostridiales;D_4__Family XIII;D_5__Family XIII AD3011 group	0	0	0.0642857	0	0.0160714	0.0278365	173.205	1.92857	4.5
32	D_0__Bacteria;D_1__Firmicutes;D_2__Clostridia;D_3__Clostridiales;D_4__Family XIII;D_5__Family XIII UCG-001	0.107143	0.164286	0.110714	0.114286	0.124107	0.0233342	18.8016	14.8929	34.75
33	D_0__Bacteria;D_1__Firmicutes;D_2__Clostridia;D_3__Clostridiales;D_4__Family XIII;D_5__[Eubacterium] brachy group	0.1	0.0821429	0.0678571	0.15	0.1	0.0310324	31.0324	12	28
34	D_0__Bacteria;D_1__Firmicutes;D_2__Clostridia;D_3__Clostridiales;D_4__Family XIII;D_5__[Eubacterium] nodatum group	0	0.0392857	0	0	0.00982143	0.0170112	173.205	1.17857	2.75
35	D_0__Bacteria;D_1__Firmicutes;D_2__Clostridia;D_3__Clostridiales;D_4__Lachnospiraceae;D_5__A2	0.446429	0.539286	0.267857	0.321429	0.39375	0.106107	26.9479	47.25	110.25
36	D_0__Bacteria;D_1__Firmicutes;D_2__Clostridia;D_3__Clostridiales;D_4__Lachnospiraceae;D_5__ASF356	2.58571	2.03571	2.03929	1.95714	2.15446	0.251137	11.6566	258.536	603.25
37	D_0__Bacteria;D_1__Firmicutes;D_2__Clostridia;D_3__Clostridiales;D_4__Lachnospiraceae;D_5__Acetatifactor	0.0607143	0.075	0.0464286	0.05	0.0580357	0.011116	19.1537	6.96429	16.25
38	D_0__Bacteria;D_1__Firmicutes;D_2__Clostridia;D_3__Clostridiales;D_4__Lachnospiraceae;D_5__Blautia	0.0285714	0	0.0142857	0.0142857	0.0142857	0.0101015	70.7107	1.71429	4
39	D_0__Bacteria;D_1__Firmicutes;D_2__Clostridia;D_3__Clostridiales;D_4__Lachnospiraceae;D_5__Dorea	0.267857	0.239286	0.278571	0.303571	0.272321	0.0230592	8.46765	32.6786	76.25
40	D_0__Bacteria;D_1__Firmicutes;D_2__Clostridia;D_3__Clostridiales;D_4__Lachnospiraceae;D_5__GCA-900066575	0.392857	0.4	0.675	0.475	0.485714	0.113922	23.4546	58.2857	136
41	D_0__Bacteria;D_1__Firmicutes;D_2__Clostridia;D_3__Clostridiales;D_4__Lachnospiraceae;D_5__Lachnoclostridium	2.93929	2.91786	3.11786	3.39286	3.09196	0.190283	6.15412	371.036	865.75
42	D_0__Bacteria;D_1__Firmicutes;D_2__Clostridia;D_3__Clostridiales;D_4__Lachnospiraceae;D_5__Lachnospiraceae FCS020 group	0.421429	0.5	0.467857	0.457143	0.461607	0.0280505	6.0767	55.3929	129.25
43	D_0__Bacteria;D_1__Firmicutes;D_2__Clostridia;D_3__Clostridiales;D_4__Lachnospiraceae;D_5__Lachnospiraceae NK4A136 group	13.725	14.3393	15.1179	13.3643	14.1366	0.665175	4.70534	1696.39	3958.25
44	D_0__Bacteria;D_1__Firmicutes;D_2__Clostridia;D_3__Clostridiales;D_4__Lachnospiraceae;D_5__Lachnospiraceae UCG-001	0.15	0.0821429	0.103571	0.103571	0.109821	0.0247919	22.5747	13.1786	30.75
45	D_0__Bacteria;D_1__Firmicutes;D_2__Clostridia;D_3__Clostridiales;D_4__Lachnospiraceae;D_5__Lachnospiraceae UCG-004	0.0464286	0.0821429	0.0892857	0.0392857	0.0642857	0.0217242	33.7931	7.71429	18
46	D_0__Bacteria;D_1__Firmicutes;D_2__Clostridia;D_3__Clostridiales;D_4__Lachnospiraceae;D_5__Lachnospiraceae UCG-006	0.317857	0.360714	0.264286	0.321429	0.316071	0.0343025	10.8528	37.9286	88.5
47	D_0__Bacteria;D_1__Firmicutes;D_2__Clostridia;D_3__Clostridiales;D_4__Lachnospiraceae;D_5__Lachnospiraceae UCG-010	0	0	0.0428571	0.00714286	0.0125	0.0177676	142.141	1.5	3.5
48	D_0__Bacteria;D_1__Firmicutes;D_2__Clostridia;D_3__Clostridiales;D_4__Lachnospiraceae;D_5__Marvinbryantia	0.803571	0.925	0.746429	0.864286	0.834821	0.0666899	7.98852	100.179	233.75
49	D_0__Bacteria;D_1__Firmicutes;D_2__Clostridia;D_3__Clostridiales;D_4__Lachnospiraceae;D_5__Roseburia	1.38929	1.60714	1.74286	1.57857	1.57946	0.126127	7.98542	189.536	442.25
50	D_0__Bacteria;D_1__Firmicutes;D_2__Clostridia;D_3__Clostridiales;D_4__Lachnospiraceae;D_5__Tyzzerella	0.0535714	0	0.0392857	0	0.0232143	0.0237574	102.339	2.78571	6.5
51	D_0__Bacteria;D_1__Firmicutes;D_2__Clostridia;D_3__Clostridiales;D_4__Lachnospiraceae;D_5__Tyzzerella 3	0.310714	0.417857	0.592857	0.375	0.424107	0.104624	24.6693	50.8929	118.75
52	D_0__Bacteria;D_1__Firmicutes;D_2__Clostridia;D_3__Clostridiales;D_4__Lachnospiraceae;D_5__[Eubacterium] xylanophilum group	2.50714	2.29643	2.47857	2.63571	2.47946	0.121123	4.88504	297.536	694.25
53	D_0__Bacteria;D_1__Firmicutes;D_2__Clostridia;D_3__Clostridiales;D_4__Lachnospiraceae;D_5__uncultured	7.575	6.99286	7.26071	7.38214	7.30268	0.211083	2.89049	876.321	2044.75
54	D_0__Bacteria;D_1__Firmicutes;D_2__Clostridia;D_3__Clostridiales;D_4__Lachnospiraceae;__	9.54286	8.75	10.25	10.3643	9.72679	0.645775	6.63914	1167.21	2723.5
55	D_0__Bacteria;D_1__Firmicutes;D_2__Clostridia;D_3__Clostridiales;D_4__Peptococcaceae;D_5__Peptococcus	0.0607143	0.075	0.0428571	0.0714286	0.0625	0.0125	20	7.5	17.5
56	D_0__Bacteria;D_1__Firmicutes;D_2__Clostridia;D_3__Clostridiales;D_4__Peptococcaceae;D_5__uncultured	0.0964286	0.0928571	0.0964286	0.0821429	0.0919643	0.00585486	6.36645	11.0357	25.75
57	D_0__Bacteria;D_1__Firmicutes;D_2__Clostridia;D_3__Clostridiales;D_4__Ruminococcaceae;D_5__Anaerotruncus	0.407143	0.375	0.378571	0.367857	0.382143	0.0149404	3.90963	45.8571	107
58	D_0__Bacteria;D_1__Firmicutes;D_2__Clostridia;D_3__Clostridiales;D_4__Ruminococcaceae;D_5__Butyricicoccus	0.146429	0.346429	0.210714	0.132143	0.208929	0.0847227	40.551	25.0714	58.5
59	D_0__Bacteria;D_1__Firmicutes;D_2__Clostridia;D_3__Clostridiales;D_4__Ruminococcaceae;D_5__GCA-900066225	0.189286	0.110714	0.153571	0.142857	0.149107	0.0280505	18.8123	17.8929	41.75
60	D_0__Bacteria;D_1__Firmicutes;D_2__Clostridia;D_3__Clostridiales;D_4__Ruminococcaceae;D_5__Harryflintia	0.0464286	0.0464286	0.025	0.0571429	0.04375	0.0116756	26.6871	5.25	12.25
61	D_0__Bacteria;D_1__Firmicutes;D_2__Clostridia;D_3__Clostridiales;D_4__Ruminococcaceae;D_5__Hydrogenoanaerobacterium	0.0428571	0.0142857	0.0214286	0	0.0196429	0.0154647	78.7296	2.35714	5.5
62	D_0__Bacteria;D_1__Firmicutes;D_2__Clostridia;D_3__Clostridiales;D_4__Ruminococcaceae;D_5__Intestinimonas	0.0178571	0	0.0214286	0.0321429	0.0178571	0.0115728	64.8074	2.14286	5
63	D_0__Bacteria;D_1__Firmicutes;D_2__Clostridia;D_3__Clostridiales;D_4__Ruminococcaceae;D_5__Oscillibacter	5.70357	5.10714	5.95357	5.875	5.65982	0.331647	5.85967	679.179	1584.75
64	D_0__Bacteria;D_1__Firmicutes;D_2__Clostridia;D_3__Clostridiales;D_4__Ruminococcaceae;D_5__Papillibacter	0.0535714	0	0.0321429	0	0.0214286	0.0227284	106.066	2.57143	6
65	D_0__Bacteria;D_1__Firmicutes;D_2__Clostridia;D_3__Clostridiales;D_4__Ruminococcaceae;D_5__Ruminiclostridium	1.55357	1.35714	1.39286	1.50357	1.45179	0.0797997	5.49666	174.214	406.5
66	D_0__Bacteria;D_1__Firmicutes;D_2__Clostridia;D_3__Clostridiales;D_4__Ruminococcaceae;D_5__Ruminiclostridium 5	2.37143	2.50714	1.78571	2.28929	2.23839	0.272687	12.1823	268.607	626.75
67	D_0__Bacteria;D_1__Firmicutes;D_2__Clostridia;D_3__Clostridiales;D_4__Ruminococcaceae;D_5__Ruminiclostridium 6	0.546429	0.503571	0.564286	0.364286	0.494643	0.0784293	15.8557	59.3571	138.5
68	D_0__Bacteria;D_1__Firmicutes;D_2__Clostridia;D_3__Clostridiales;D_4__Ruminococcaceae;D_5__Ruminiclostridium 9	0.85	0.860714	0.85	0.728571	0.822321	0.054303	6.60363	98.6786	230.25
69	D_0__Bacteria;D_1__Firmicutes;D_2__Clostridia;D_3__Clostridiales;D_4__Ruminococcaceae;D_5__Ruminococcaceae UCG-004	0.0357143	0.0428571	0.0892857	0	0.0419643	0.0317812	75.7339	5.03571	11.75
70	D_0__Bacteria;D_1__Firmicutes;D_2__Clostridia;D_3__Clostridiales;D_4__Ruminococcaceae;D_5__Ruminococcaceae UCG-005	0	0.0464286	0.05	0	0.0241071	0.0241402	100.137	2.89286	6.75
71	D_0__Bacteria;D_1__Firmicutes;D_2__Clostridia;D_3__Clostridiales;D_4__Ruminococcaceae;D_5__Ruminococcaceae UCG-009	0.239286	0.296429	0.221429	0.292857	0.2625	0.0327814	12.4881	31.5	73.5
72	D_0__Bacteria;D_1__Firmicutes;D_2__Clostridia;D_3__Clostridiales;D_4__Ruminococcaceae;D_5__Ruminococcaceae UCG-014	0.982143	1.16429	1.17857	0.871429	1.04911	0.128531	12.2515	125.893	293.75
73	D_0__Bacteria;D_1__Firmicutes;D_2__Clostridia;D_3__Clostridiales;D_4__Ruminococcaceae;D_5__UBA1819	0.0428571	0.0321429	0.0214286	0.0428571	0.0348214	0.00888382	25.5125	4.17857	9.75
74	D_0__Bacteria;D_1__Firmicutes;D_2__Clostridia;D_3__Clostridiales;D_4__Ruminococcaceae;D_5__[Eubacterium] coprostanoligenes group	0	0	0	0.00357143	0.000892857	0.00154647	173.205	0.107143	0.25
75	D_0__Bacteria;D_1__Firmicutes;D_2__Clostridia;D_3__Clostridiales;D_4__Ruminococcaceae;D_5__uncultured	0.842857	0.314286	0.903571	0.496429	0.639286	0.243578	38.1016	76.7143	179
76	D_0__Bacteria;D_1__Firmicutes;D_2__Clostridia;D_3__Clostridiales;D_4__Ruminococcaceae;__	0.989286	1.11786	1	0.953571	1.01518	0.0617235	6.08006	121.821	284.25
77	D_0__Bacteria;D_1__Firmicutes;D_2__Erysipelotrichia;D_3__Erysipelotrichales;D_4__Erysipelotrichaceae;D_5__Erysipelatoclostridium	0.0535714	0.0892857	0.0857143	0.0428571	0.0678571	0.0200446	29.5394	8.14286	19
78	D_0__Bacteria;D_1__Firmicutes;D_2__Erysipelotrichia;D_3__Erysipelotrichales;D_4__Erysipelotrichaceae;D_5__Faecalibaculum	0.0178571	0	0	0	0.00446429	0.00773237	173.205	0.535714	1.25
79	D_0__Bacteria;D_1__Firmicutes;D_2__Erysipelotrichia;D_3__Erysipelotrichales;D_4__Erysipelotrichaceae;D_5__uncultured	0.107143	0.107143	0.0964286	0.0285714	0.0848214	0.0327692	38.6332	10.1786	23.75
80	D_0__Bacteria;D_1__Firmicutes;D_2__Erysipelotrichia;D_3__Erysipelotrichales;D_4__Erysipelotrichaceae;D_5__uncultured bacterium	0.0678571	0.117857	0.0571429	0.0821429	0.08125	0.0229205	28.2099	9.75	22.75
81	D_0__Bacteria;D_1__Proteobacteria;D_2__Alphaproteobacteria;D_3__Caulobacterales;D_4__Caulobacteraceae;D_5__Brevundimonas	0.0214286	0	0.0392857	0	0.0151786	0.0164392	108.306	1.82143	4.25
82	D_0__Bacteria;D_1__Proteobacteria;D_2__Alphaproteobacteria;D_3__Rhizobiales;D_4__Beijerinckiaceae;D_5__Methylobacterium	0	0	0	0.00357143	0.000892857	0.00154647	173.205	0.107143	0.25
83	D_0__Bacteria;D_1__Proteobacteria;D_2__Alphaproteobacteria;D_3__Rhizobiales;D_4__Rhizobiaceae;D_5__Allorhizobium-Neorhizobium-Pararhizobium-Rhizobium	0.153571	0.0142857	0.0964286	0.142857	0.101786	0.0548944	53.9313	12.2143	28.5
84	D_0__Bacteria;D_1__Proteobacteria;D_2__Alphaproteobacteria;D_3__Rhizobiales;D_4__Rhizobiaceae;D_5__Shinella	0.0428571	0	0	0	0.0107143	0.0185577	173.205	1.28571	3
85	D_0__Bacteria;D_1__Proteobacteria;D_2__Alphaproteobacteria;D_3__Sphingomonadales;D_4__Sphingomonadaceae;D_5__Porphyrobacter	0	0	0.00714286	0	0.00178571	0.00309295	173.205	0.214286	0.5
86	D_0__Bacteria;D_1__Proteobacteria;D_2__Alphaproteobacteria;D_3__Sphingomonadales;D_4__Sphingomonadaceae;D_5__Sphingobium	0.0428571	0	0	0	0.0107143	0.0185577	173.205	1.28571	3
87	D_0__Bacteria;D_1__Proteobacteria;D_2__Alphaproteobacteria;D_3__Sphingomonadales;D_4__Sphingomonadaceae;__	0	0	0.05	0	0.0125	0.0216506	173.205	1.5	3.5
88	D_0__Bacteria;D_1__Proteobacteria;D_2__Deltaproteobacteria;D_3__Desulfovibrionales;D_4__Desulfovibrionaceae;D_5__uncultured	0.157143	0.153571	0.175	0.128571	0.153571	0.01656	10.7833	18.4286	43
89	D_0__Bacteria;D_1__Proteobacteria;D_2__Deltaproteobacteria;D_3__Oligoflexales;D_4__0319-6G20;D_5__uncultured Roseobacter sp.	0	0	0	0.0142857	0.00357143	0.0061859	173.205	0.428571	1
90	D_0__Bacteria;D_1__Proteobacteria;D_2__Gammaproteobacteria;D_3__Betaproteobacteriales;D_4__Burkholderiaceae;D_5__Alcaligenes	0	0	0	0.0321429	0.00803571	0.0139183	173.205	0.964286	2.25
91	D_0__Bacteria;D_1__Proteobacteria;D_2__Gammaproteobacteria;D_3__Betaproteobacteriales;D_4__Burkholderiaceae;D_5__Delftia	0.0285714	0	0.0392857	0.0392857	0.0267857	0.0160714	60	3.21429	7.5
92	D_0__Bacteria;D_1__Proteobacteria;D_2__Gammaproteobacteria;D_3__Betaproteobacteriales;D_4__Burkholderiaceae;D_5__Herbaspirillum	0.0714286	0	0	0.0142857	0.0214286	0.0294508	137.437	2.57143	6
93	D_0__Bacteria;D_1__Proteobacteria;D_2__Gammaproteobacteria;D_3__Betaproteobacteriales;D_4__Burkholderiaceae;D_5__Parasutterella	0.0785714	0.117857	0.0928571	0	0.0723214	0.0440587	60.9206	8.67857	20.25
94	D_0__Bacteria;D_1__Proteobacteria;D_2__Gammaproteobacteria;D_3__Betaproteobacteriales;D_4__Methylophilaceae;D_5__Methylobacillus	0	0	0.0178571	0	0.00446429	0.00773237	173.205	0.535714	1.25
95	D_0__Bacteria;D_1__Proteobacteria;D_2__Gammaproteobacteria;D_3__Betaproteobacteriales;D_4__Rhodocyclaceae;D_5__Methyloversatilis	0	0	0	0.0178571	0.00446429	0.00773237	173.205	0.535714	1.25
96	D_0__Bacteria;D_1__Proteobacteria;D_2__Gammaproteobacteria;D_3__Enterobacteriales;D_4__Enterobacteriaceae;D_5__Escherichia-Shigella	0.0285714	0	0	0.0214286	0.0125	0.0127526	102.02	1.5	3.5
97	D_0__Bacteria;D_1__Proteobacteria;D_2__Gammaproteobacteria;D_3__Pseudomonadales;D_4__Moraxellaceae;D_5__Acinetobacter	0.45	0.0214286	0.5	0.439286	0.352679	0.192615	54.6149	42.3214	98.75
98	D_0__Bacteria;D_1__Proteobacteria;D_2__Gammaproteobacteria;D_3__Pseudomonadales;D_4__Pseudomonadaceae;D_5__Pseudomonas	0.503571	0	0.55	0.464286	0.379464	0.221175	58.286	45.5357	106.25
99	D_0__Bacteria;D_1__Proteobacteria;D_2__Gammaproteobacteria;D_3__Xanthomonadales;D_4__Xanthomonadaceae;D_5__Stenotrophomonas	0	0	0	0.0464286	0.0116071	0.0201042	173.205	1.39286	3.25
100	D_0__Bacteria;D_1__Tenericutes;D_2__Mollicutes;D_3__Anaeroplasmatales;D_4__Anaeroplasmataceae;D_5__Anaeroplasma	0.0464286	0.0178571	0.0178571	0.0142857	0.0241071	0.0129695	53.7994	2.89286	6.75
101	D_0__Bacteria;D_1__Tenericutes;D_2__Mollicutes;D_3__Mollicutes RF39;D_4__uncultured bacterium;D_5__uncultured bacterium	0	0	0.0107143	0	0.00267857	0.00463942	173.205	0.321429	0.75
102	D_0__Bacteria;D_1__Tenericutes;D_2__Mollicutes;D_3__Mollicutes RF39;__;__	0.025	0.107143	0.0535714	0.0714286	0.0642857	0.0297738	46.3148	7.71429	18
103	D_0__Bacteria;D_1__Verrucomicrobia;D_2__Verrucomicrobiae;D_3__Chthoniobacterales;D_4__Chthoniobacteraceae;D_5__Candidatus Udaeobacter	0	0	0	0.0107143	0.00267857	0.00463942	173.205	0.321429	0.75

## Sheet: Contaminants
	Group	rep1 %Abundance	rep2 %Abundance	rep3 %Abundance	rep4 %Abundance	average %Abundance	std dev %Abundance	%CV	Copies (Average %Abundance * Input Copies)	Reads (Average %Abundance * Total Reads)
0	D_0__Bacteria;D_1__Actinobacteria;D_2__Actinobacteria;D_3__Corynebacteriales;D_4__Corynebacteriaceae;D_5__Corynebacterium 1	0	0	0	0.0142857	0.00357143	0.0061859	173.205	0.428571	1
1	D_0__Bacteria;D_1__Actinobacteria;D_2__Actinobacteria;D_3__Micrococcales;D_4__Micrococcaceae;D_5__Kocuria	0.025	0	0	0	0.00625	0.0108253	173.205	0.75	1.75
4	D_0__Bacteria;D_1__Actinobacteria;D_2__Coriobacteriia;D_3__Coriobacteriales;D_4__Eggerthellaceae;D_5__Gordonibacter	0	0	0.0107143	0	0.00267857	0.00463942	173.205	0.321429	0.75
14	D_0__Bacteria;D_1__Bacteroidetes;D_2__Bacteroidia;D_3__Chitinophagales;D_4__Chitinophagaceae;D_5__Taibaiella	0	0	0.0107143	0	0.00267857	0.00463942	173.205	0.321429	0.75
15	D_0__Bacteria;D_1__Bacteroidetes;D_2__Bacteroidia;D_3__Flavobacteriales;D_4__Flavobacteriaceae;D_5__Flavobacterium	0.00357143	0	0	0	0.000892857	0.00154647	173.205	0.107143	0.25
16	D_0__Bacteria;D_1__Bacteroidetes;D_2__Bacteroidia;D_3__Sphingobacteriales;D_4__Sphingobacteriaceae;D_5__Nubsella	0.0107143	0	0	0.025	0.00892857	0.0102581	114.891	1.07143	2.5
20	D_0__Bacteria;D_1__Firmicutes;D_2__Bacilli;D_3__Bacillales;D_4__Staphylococcaceae;D_5__Staphylococcus	0	0	0.0321429	0.0357143	0.0169643	0.0170112	100.277	2.03571	4.75
24	D_0__Bacteria;D_1__Firmicutes;D_2__Clostridia;D_3__Clostridiales;D_4__Christensenellaceae;__	0	0	0.00714286	0	0.00178571	0.00309295	173.205	0.214286	0.5
26	D_0__Bacteria;D_1__Firmicutes;D_2__Clostridia;D_3__Clostridiales;D_4__Clostridiales vadinBB60 group;D_5__uncultured Clostridia bacterium	0.0142857	0	0	0	0.00357143	0.0061859	173.205	0.428571	1
30	D_0__Bacteria;D_1__Firmicutes;D_2__Clostridia;D_3__Clostridiales;D_4__Family XI;D_5__Ezakiella	0	0	0	0.0178571	0.00446429	0.00773237	173.205	0.535714	1.25
61	D_0__Bacteria;D_1__Firmicutes;D_2__Clostridia;D_3__Clostridiales;D_4__Ruminococcaceae;D_5__Hydrogenoanaerobacterium	0.0428571	0.0142857	0.0214286	0	0.0196429	0.0154647	78.7296	2.35714	5.5
64	D_0__Bacteria;D_1__Firmicutes;D_2__Clostridia;D_3__Clostridiales;D_4__Ruminococcaceae;D_5__Papillibacter	0.0535714	0	0.0321429	0	0.0214286	0.0227284	106.066	2.57143	6
74	D_0__Bacteria;D_1__Firmicutes;D_2__Clostridia;D_3__Clostridiales;D_4__Ruminococcaceae;D_5__[Eubacterium] coprostanoligenes group	0	0	0	0.00357143	0.000892857	0.00154647	173.205	0.107143	0.25
81	D_0__Bacteria;D_1__Proteobacteria;D_2__Alphaproteobacteria;D_3__Caulobacterales;D_4__Caulobacteraceae;D_5__Brevundimonas	0.0214286	0	0.0392857	0	0.0151786	0.0164392	108.306	1.82143	4.25
82	D_0__Bacteria;D_1__Proteobacteria;D_2__Alphaproteobacteria;D_3__Rhizobiales;D_4__Beijerinckiaceae;D_5__Methylobacterium	0	0	0	0.00357143	0.000892857	0.00154647	173.205	0.107143	0.25
83	D_0__Bacteria;D_1__Proteobacteria;D_2__Alphaproteobacteria;D_3__Rhizobiales;D_4__Rhizobiaceae;D_5__Allorhizobium-Neorhizobium-Pararhizobium-Rhizobium	0.153571	0.0142857	0.0964286	0.142857	0.101786	0.0548944	53.9313	12.2143	28.5
84	D_0__Bacteria;D_1__Proteobacteria;D_2__Alphaproteobacteria;D_3__Rhizobiales;D_4__Rhizobiaceae;D_5__Shinella	0.0428571	0	0	0	0.0107143	0.0185577	173.205	1.28571	3
85	D_0__Bacteria;D_1__Proteobacteria;D_2__Alphaproteobacteria;D_3__Sphingomonadales;D_4__Sphingomonadaceae;D_5__Porphyrobacter	0	0	0.00714286	0	0.00178571	0.00309295	173.205	0.214286	0.5
86	D_0__Bacteria;D_1__Proteobacteria;D_2__Alphaproteobacteria;D_3__Sphingomonadales;D_4__Sphingomonadaceae;D_5__Sphingobium	0.0428571	0	0	0	0.0107143	0.0185577	173.205	1.28571	3
87	D_0__Bacteria;D_1__Proteobacteria;D_2__Alphaproteobacteria;D_3__Sphingomonadales;D_4__Sphingomonadaceae;__	0	0	0.05	0	0.0125	0.0216506	173.205	1.5	3.5
89	D_0__Bacteria;D_1__Proteobacteria;D_2__Deltaproteobacteria;D_3__Oligoflexales;D_4__0319-6G20;D_5__uncultured Roseobacter sp.	0	0	0	0.0142857	0.00357143	0.0061859	173.205	0.428571	1
90	D_0__Bacteria;D_1__Proteobacteria;D_2__Gammaproteobacteria;D_3__Betaproteobacteriales;D_4__Burkholderiaceae;D_5__Alcaligenes	0	0	0	0.0321429	0.00803571	0.0139183	173.205	0.964286	2.25
91	D_0__Bacteria;D_1__Proteobacteria;D_2__Gammaproteobacteria;D_3__Betaproteobacteriales;D_4__Burkholderiaceae;D_5__Delftia	0.0285714	0	0.0392857	0.0392857	0.0267857	0.0160714	60	3.21429	7.5
92	D_0__Bacteria;D_1__Proteobacteria;D_2__Gammaproteobacteria;D_3__Betaproteobacteriales;D_4__Burkholderiaceae;D_5__Herbaspirillum	0.0714286	0	0	0.0142857	0.0214286	0.0294508	137.437	2.57143	6
94	D_0__Bacteria;D_1__Proteobacteria;D_2__Gammaproteobacteria;D_3__Betaproteobacteriales;D_4__Methylophilaceae;D_5__Methylobacillus	0	0	0.0178571	0	0.00446429	0.00773237	173.205	0.535714	1.25
95	D_0__Bacteria;D_1__Proteobacteria;D_2__Gammaproteobacteria;D_3__Betaproteobacteriales;D_4__Rhodocyclaceae;D_5__Methyloversatilis	0	0	0	0.0178571	0.00446429	0.00773237	173.205	0.535714	1.25
97	D_0__Bacteria;D_1__Proteobacteria;D_2__Gammaproteobacteria;D_3__Pseudomonadales;D_4__Moraxellaceae;D_5__Acinetobacter	0.45	0.0214286	0.5	0.439286	0.352679	0.192615	54.6149	42.3214	98.75
98	D_0__Bacteria;D_1__Proteobacteria;D_2__Gammaproteobacteria;D_3__Pseudomonadales;D_4__Pseudomonadaceae;D_5__Pseudomonas	0.503571	0	0.55	0.464286	0.379464	0.221175	58.286	45.5357	106.25
99	D_0__Bacteria;D_1__Proteobacteria;D_2__Gammaproteobacteria;D_3__Xanthomonadales;D_4__Xanthomonadaceae;D_5__Stenotrophomonas	0	0	0	0.0464286	0.0116071	0.0201042	173.205	1.39286	3.25
101	D_0__Bacteria;D_1__Tenericutes;D_2__Mollicutes;D_3__Mollicutes RF39;D_4__uncultured bacterium;D_5__uncultured bacterium	0	0	0.0107143	0	0.00267857	0.00463942	173.205	0.321429	0.75
103	D_0__Bacteria;D_1__Verrucomicrobia;D_2__Verrucomicrobiae;D_3__Chthoniobacterales;D_4__Chthoniobacteraceae;D_5__Candidatus Udaeobacter	0	0	0	0.0107143	0.00267857	0.00463942	173.205	0.321429	0.75

## Sheet: Dropouts
	Group	rep1 %Abundance	rep2 %Abundance	rep3 %Abundance	rep4 %Abundance	average %Abundance	std dev %Abundance	%CV	Copies (Average %Abundance * Input Copies)	Reads (Average %Abundance * Total Reads)
2	D_0__Bacteria;D_1__Actinobacteria;D_2__Coriobacteriia;D_3__Coriobacteriales;D_4__Atopobiaceae;D_5__Coriobacteriaceae UCG-002	0.0142857	0	0	0	0.00357143	0.0061859	173.205	428.571	1
18	D_0__Bacteria;D_1__Cyanobacteria;D_2__Oxyphotobacteria;D_3__Chloroplast;__;__	0.00714286	0.0142857	0	0	0.00535714	0.00592254	110.554	642.857	1.5
