# Supplementary material for: A quantitative sequencing framework for absolute abundance measurements of mucosal and lumenal microbial communities
Source: Nat Commun. 2020 May 22;11:2590. doi: 10.1038/s41467-020-16224-6 (PMC7244552; doi:10.1038/s41467-020-16224-6)
Supplement: Supplementary file 3 — Source Data [file 41467_2020_16224_MOESM3_ESM.zip › Source_Data_Files/Fig2D_data.xlsx]

## Sheet: Sheet1
	reads	high_percent_at_40CV	high_percent_at_30CV	high_percent_at_50CV	high_reads_at_30CV	low_percent_at_30CV
0	5000	0.07	0.093	0.061	4.642	0.107
1	7500	0.066	0.082	0.054	6.136	0.108
2	11000	0.045	0.06	0.037	6.579	0.079
3	15000	0.041	0.054	0.033	8.111	0.077
4	18000	0.037	0.048	0.03	8.697	0.068
5	21500	0.035	0.043	0.029	9.326	0.071
6	24500	0.031	0.038	0.025	9.326	0.071
7	28000	0.031	0.038	0.025	10.723	0.067
