# Supplementary material for: A quantitative sequencing framework for absolute abundance measurements of mucosal and lumenal microbial communities
Source: Nat Commun. 2020 May 22;11:2590. doi: 10.1038/s41467-020-16224-6 (PMC7244552; doi:10.1038/s41467-020-16224-6)
Supplement: Supplementary file 3 — Source Data [file 41467_2020_16224_MOESM3_ESM.zip › Source_Data_Files/Fig3AB_FigS9_data.xlsx]

## Sheet: Sheet1
	ID	Day	Mouse	dPCR Primer Load	dPCR Seq Load	% Abundance	Log dPCR Seq Load	Log dPCR Primer Load	Ratio	Primer	Log2 Ratio
0	M5P D10 Stool	10	M5P	4.78694e+09	1.35062e+10	8.24615	10.1305	9.68006	2.82146	Akkermansia	1.49644
1	M2NP D7 Stool	7	M2NP	1.66507e+10	3.53774e+10	27.0564	10.5487	10.2214	2.12468	Akkermansia	1.08724
2	M5NP D10 Colon Mucosa	10	M5NP	3.95413e+07	1.09763e+08	0.625641	8.04046	7.59705	2.7759	Akkermansia	1.47296
3	M1P D4 Stool	4	M1P	5.71988e+09	1.43175e+10	24.0615	10.1559	9.75739	2.50312	Akkermansia	1.32373
5	M2P D10 Stool	10	M2P	6.50866e+09	1.55808e+10	22.1026	10.1926	9.81349	2.39385	Akkermansia	1.25933
6	M1NP D10 Stool	10	M1NP	1.1348e+09	3596320000	3.6	9.55586	9.05492	3.16911	Akkermansia	1.66408
7	M3P D10 Lower SI Mucosa	10	M3P	1.63744e+07	2.85324e+07	0.692308	7.45534	7.21416	1.7425	Akkermansia	0.801161
8	M2NP D0 Stool	0	M2NP	2.8613e+08	5.6325e+08	0.148718	8.7507	8.45656	1.96851	Akkermansia	0.977102
9	M2P D4 Stool	4	M2P	3.21785e+09	8.61355e+09	10.4821	9.93518	9.50757	2.6768	Akkermansia	1.42051
10	M3P D4 Stool	4	M3P	7.77481e+09	1.42787e+10	24.3026	10.1547	9.89069	1.83654	Akkermansia	0.876987
11	M5P D0 Stool	0	M5P	1.39317e+09	2.71137e+09	0.65641	9.43319	9.12267	2.14714	Akkermansia	1.10241
12	M3NP D7 Stool	7	M3NP	1.82965e+10	3.96257e+10	26.1077	10.598	10.2624	2.16575	Akkermansia	1.11487
13	M3P D10 Stool	10	M3P	1.64542e+09	4.58654e+09	7	9.66149	9.21628	2.78746	Akkermansia	1.47895
14	M5P D7 Stool	7	M5P	7.83531e+09	2.18565e+10	10.2051	10.3396	9.89406	2.78949	Akkermansia	1.48
15	M2NP D10 Colon Mucosa	10	M2NP	8.12872e+08	1.98507e+09	17.5436	9.29778	8.91002	2.44204	Akkermansia	1.28809
16	M3NP D4 Stool	4	M3NP	1.29249e+10	3.59817e+10	20.4154	10.5561	10.1114	2.78392	Akkermansia	1.47712
17	M1P D7 Stool	7	M1P	5.15127e+09	1.16858e+10	19.9846	10.0677	9.71191	2.26852	Akkermansia	1.18175
18	M5P D10 Lower SI Mucosa	10	M5P	2.37952e+07	8.11943e+07	1.04615	7.90953	7.37649	3.41222	Akkermansia	1.77071
19	M1P D10 Stool	10	M1P	2.0187e+09	5.74012e+09	6.4359	9.75892	9.30507	2.84347	Akkermansia	1.50765
20	M1NP D0 Stool	0	M1NP	2.15713e+08	6.06711e+08	0.287179	8.78298	8.33388	2.81258	Akkermansia	1.4919
21	M2NP D4 Stool	4	M2NP	3.91064e+09	1.04646e+10	7.9641	10.0197	9.59225	2.67594	Akkermansia	1.42004
22	M2NP D10 Stool	10	M2NP	2.28723e+10	3.68566e+10	35.1026	10.5665	10.3593	1.61141	Akkermansia	0.688322
23	M5NP D7 Stool	7	M5NP	3.97367e+09	1.01963e+10	4.94359	10.0084	9.59919	2.56596	Akkermansia	1.3595
24	M4P D10 Upper SI Mucosa	10	M4P	3.15085e+06	1.42644e+07	0.353846	7.15425	6.49843	4.52715	Akkermansia	2.1786
25	M1NP D4 Stool	4	M1NP	1.1673e+10	2.24856e+10	22.159	10.3519	10.0672	1.92628	Akkermansia	0.945819
26	M2P D0 Stool	0	M2P	2.15121e+08	2.68849e+08	0.353846	8.42951	8.32292	1.30725	Akkermansia	0.38654
28	M5P D4 Stool	4	M5P	1.25346e+10	3.10256e+10	13.7846	10.4917	10.0981	2.47519	Akkermansia	1.30754
29	M1NP D7 Stool	7	M1NP	3.71646e+09	9.5509e+09	6.12821	9.98004	9.57013	2.56989	Akkermansia	1.36171
30	M5NP D10 Stool	10	M5NP	8.64239e+08	2.56074e+09	1.17436	9.40837	8.93663	2.963	Akkermansia	1.56706
31	M4P D10 Colon Mucosa	10	M4P	2.62846e+07	1.24897e+08	0.497436	8.09655	7.4197	4.75173	Akkermansia	2.24845
32	M2NP D10 Upper SI Mucosa	10	M2NP	7.30283e+07	2.66426e+08	31.2821	8.42558	7.86349	3.64826	Akkermansia	1.86721
33	M3P D7 Stool	7	M3P	3.8737e+09	1.29e+10	18.6667	10.1106	9.58813	3.33015	Akkermansia	1.73559
34	M2NP D10 Lower SI Mucosa	10	M2NP	3.04061e+08	9.18289e+08	20.3436	8.96298	8.48296	3.02008	Akkermansia	1.59459
35	M3NP D10 Stool	10	M3NP	2.42496e+09	6.81349e+09	4.17949	9.83337	9.3847	2.80974	Akkermansia	1.49044
36	M3P D0 Stool	0	M3P	2.22359e+08	2.48709e+08	0.107692	8.39569	8.3374	1.16933	Akkermansia	0.225687
37	M2P D7 Stool	7	M2P	1.0369e+10	1.72729e+10	19.5641	10.2374	10.0157	1.66583	Akkermansia	0.736238
38	M5NP D4 Stool	4	M5NP	1.93164e+10	5.23612e+10	18.7077	10.719	10.2859	2.71071	Akkermansia	1.43867
39	M1P D0 Stool	0	M1P	2.84024e+08	3.74759e+08	0.441026	8.57375	8.43788	1.41695	Akkermansia	0.502785
0	M2NP D10 Upper SI Mucosa	10	M2NP	2.08784e+07	3.62951e+07	4.26154	7.55985	7.3197	1.73841	Bacteroidiales	0.797766
1	M2NP D10 Lower SI Mucosa	10	M2NP	9.85848e+07	1.29861e+08	2.87692	8.11348	7.99381	1.31726	Bacteroidiales	0.397535
2	M2NP D10 Colon Mucosa	10	M2NP	6.52847e+08	1.14021e+09	10.0769	9.05699	8.81481	1.74652	Bacteroidiales	0.804484
3	M4P D10 Upper SI Mucosa	10	M4P	1.06573e+08	1.47605e+08	3.66154	8.1691	8.02765	1.38502	Bacteroidiales	0.469903
4	M4P D10 Colon Mucosa	10	M4P	1.16167e+09	2.05759e+09	8.19487	9.31336	9.06508	1.77123	Bacteroidiales	0.824754
5	M5NP D10 Colon Mucosa	10	M5NP	1.25342e+09	2.0567e+09	11.7231	9.31317	9.0981	1.64087	Bacteroidiales	0.714462
6	M3P D10 Lower SI Mucosa	10	M3P	3.30262e+07	1.96556e+07	0.476923	7.29349	7.51886	0.595152	Bacteroidiales	-0.74867
7	M5P D10 Lower SI Mucosa	10	M5P	3.66935e+08	4.66071e+08	6.00513	8.66845	8.56459	1.27018	Bacteroidiales	0.345028
8	M1NP D0 Stool	0	M1NP	7.49313e+10	7.5893e+10	35.9231	10.8802	10.8747	1.01284	Bacteroidiales	0.0183996
9	M1NP D4 Stool	4	M1NP	2.0756e+10	1.78334e+10	17.5744	10.2512	10.3171	0.859191	Bacteroidiales	-0.218949
10	M1NP D7 Stool	7	M1NP	1.47859e+10	2.32978e+10	14.9487	10.3673	10.1698	1.57568	Bacteroidiales	0.655971
11	M2NP D0 Stool	0	M2NP	1.24762e+11	9.71315e+10	25.6462	10.9874	11.0961	0.778537	Bacteroidiales	-0.361163
12	M2NP D4 Stool	4	M2NP	1.66854e+10	1.81126e+10	13.7846	10.258	10.2223	1.08554	Bacteroidiales	0.118411
13	M2NP D7 Stool	7	M2NP	2.36651e+10	2.39917e+10	18.3487	10.3801	10.3741	1.0138	Bacteroidiales	0.0197726
14	M2NP D10 Stool	10	M2NP	1.17294e+10	9.18589e+09	8.74872	9.96312	10.0693	0.783151	Bacteroidiales	-0.352637
15	M3NP D0 Stool	0	M3NP	1.95197e+11	1.52056e+11	36.1641	11.182	11.2905	0.778985	Bacteroidiales	-0.360332
16	M3NP D4 Stool	4	M3NP	3.71326e+10	4.01123e+10	22.759	10.6033	10.5698	1.08024	Bacteroidiales	0.111356
17	M3NP D7 Stool	7	M3NP	2.59894e+10	2.41677e+10	15.9231	10.3832	10.4148	0.929908	Bacteroidiales	-0.104841
18	M3NP D10 Stool	10	M3NP	1.18021e+10	1.25903e+10	7.72308	10.1	10.072	1.06678	Bacteroidiales	0.0932691
19	M5NP D0 Stool	0	M5NP	1.0502e+11	1.44423e+11	19.241	11.1596	11.0213	1.3752	Bacteroidiales	0.459643
20	M5NP D4 Stool	4	M5NP	9.43648e+10	8.01494e+10	28.6359	10.9039	10.9748	0.849357	Bacteroidiales	-0.235557
21	M5NP D7 Stool	7	M5NP	8.96835e+10	8.66048e+10	41.9897	10.9375	10.9527	0.965672	Bacteroidiales	-0.0503951
22	M5NP D10 Stool	10	M5NP	2.4376e+10	2.88838e+10	13.2462	10.4607	10.387	1.18493	Bacteroidiales	0.2448
23	M1P D0 Stool	0	M1P	6.06461e+10	2.6926e+10	31.6872	10.4302	10.7828	0.443985	Bacteroidiales	-1.17142
24	M1P D4 Stool	4	M1P	1.17812e+10	7.5341e+09	12.6615	9.87703	10.0712	0.639499	Bacteroidiales	-0.644985
25	M1P D7 Stool	7	M1P	1.47698e+10	1.53831e+10	26.3077	10.187	10.1694	1.04153	Bacteroidiales	0.0586986
26	M1P D10 Stool	10	M1P	9.23745e+09	9.28025e+09	10.4051	9.96756	9.96555	1.00463	Bacteroidiales	0.00666867
27	M2P D0 Stool	0	M2P	6.22478e+10	3.05435e+10	40.2	10.4849	10.7941	0.490676	Bacteroidiales	-1.02716
28	M2P D4 Stool	4	M2P	3.07962e+10	2.51664e+10	30.6256	10.4008	10.4885	0.817193	Bacteroidiales	-0.291251
29	M2P D7 Stool	7	M2P	5.1235e+10	3.60083e+10	40.7846	10.5564	10.7096	0.702806	Bacteroidiales	-0.508801
30	M2P D10 Stool	10	M2P	1.28207e+10	7.29873e+09	10.3538	9.86325	10.1079	0.569291	Bacteroidiales	-0.812761
31	M3P D0 Stool	0	M3P	4.58455e+10	3.56128e+10	15.4205	10.5516	10.6613	0.776801	Bacteroidiales	-0.364383
32	M3P D4 Stool	4	M3P	1.62385e+10	9.09932e+09	15.4872	9.95901	10.2105	0.560354	Bacteroidiales	-0.835589
33	M3P D7 Stool	7	M3P	1.10941e+10	8.38856e+09	12.1385	9.92369	10.0451	0.756127	Bacteroidiales	-0.403299
34	M3P D10 Stool	10	M3P	5.71721e+09	4.5731e+09	6.97949	9.66021	9.75718	0.799883	Bacteroidiales	-0.322139
35	M5P D0 Stool	0	M5P	9.99081e+10	1.19576e+11	28.9487	11.0776	10.9996	1.19686	Bacteroidiales	0.259251
36	M5P D4 Stool	4	M5P	6.73393e+10	5.29906e+10	23.5436	10.7242	10.8283	0.786919	Bacteroidiales	-0.345713
37	M5P D7 Stool	7	M5P	8.2064e+10	6.45043e+10	30.1179	10.8096	10.9142	0.786024	Bacteroidiales	-0.347355
38	M5P D10 Stool	10	M5P	3.3029e+10	2.48201e+10	15.1538	10.3948	10.5189	0.751465	Bacteroidiales	-0.412223
0	M1NP D0 Stool	0	M1NP	4.2006e+10	4.53733e+10	21.4769	10.6568	10.6233	1.08016	Lactobacillaceae	0.111249
1	M1NP D4 Stool	4	M1NP	2.10221e+10	2.05238e+10	20.2256	10.3123	10.3227	0.976293	Lactobacillaceae	-0.0346146
2	M1NP D7 Stool	7	M1NP	5.89438e+09	6.99333e+09	4.48718	9.84468	9.77044	1.18644	Lactobacillaceae	0.24664
3	M1NP D10 Stool	10	M1NP	4.41799e+09	6.11682e+09	6.12308	9.78653	9.64523	1.38452	Lactobacillaceae	0.46939
4	M2NP D0 Stool	0	M2NP	1.7809e+11	2.46043e+11	64.9641	11.391	11.2506	1.38157	Lactobacillaceae	0.466309
5	M2NP D4 Stool	4	M2NP	6.56987e+09	9.34606e+09	7.11282	9.97063	9.81756	1.42256	Lactobacillaceae	0.508494
6	M2NP D7 Stool	7	M2NP	5.7886e+09	4.78091e+09	3.65641	9.67951	9.76257	0.825919	Lactobacillaceae	-0.275929
7	M2NP D10 Stool	10	M2NP	3.78367e+09	1.93302e+09	1.84103	9.28624	9.57791	0.510885	Lactobacillaceae	-0.968931
8	M3NP D0 Stool	0	M3NP	1.42235e+11	2.06759e+11	49.1744	11.3155	11.153	1.45364	Lactobacillaceae	0.539672
9	M3NP D4 Stool	4	M3NP	1.26914e+10	1.85196e+10	10.5077	10.2676	10.1035	1.45923	Lactobacillaceae	0.545206
10	M3NP D7 Stool	7	M3NP	6.32408e+09	6.11782e+09	4.03077	9.7866	9.801	0.967385	Lactobacillaceae	-0.0478385
11	M3NP D10 Stool	10	M3NP	1.08681e+10	1.26739e+10	7.77436	10.1029	10.0362	1.16615	Lactobacillaceae	0.221758
12	M5NP D0 Stool	0	M5NP	5.4224e+10	1.05892e+11	14.1077	11.0249	10.7342	1.95287	Lactobacillaceae	0.965595
13	M5NP D4 Stool	4	M5NP	5.50256e+10	5.32511e+10	19.0256	10.7263	10.7406	0.967752	Lactobacillaceae	-0.0472907
14	M5NP D7 Stool	7	M5NP	6.50452e+09	4.80198e+09	2.32821	9.68142	9.81321	0.738253	Lactobacillaceae	-0.437813
15	M5NP D10 Stool	10	M5NP	4.63698e+10	6.75185e+10	30.9641	10.8294	10.6662	1.45609	Lactobacillaceae	0.542099
16	M2NP D10 Upper SI Mucosa	10	M2NP	2.18441e+07	3.7125e+07	4.35897	7.56967	7.33933	1.69954	Lactobacillaceae	0.765145
17	M2NP D10 Lower SI Mucosa	10	M2NP	1.58039e+08	2.28704e+08	5.06667	8.35927	8.19876	1.44714	Lactobacillaceae	0.533205
18	M2NP D10 Colon Mucosa	10	M2NP	8.39071e+07	1.24176e+08	1.09744	8.09404	7.9238	1.47992	Lactobacillaceae	0.565517
19	M4P D10 Upper SI Mucosa	10	M4P	1.20551e+09	2.06502e+09	51.2256	9.31493	9.08117	1.71299	Lactobacillaceae	0.776517
20	M4P D10 Colon Mucosa	10	M4P	2.14596e+09	3.06707e+09	12.2154	9.48672	9.33162	1.42923	Lactobacillaceae	0.515234
21	M5NP D10 Colon Mucosa	10	M5NP	1.52439e+09	2.3536e+09	13.4154	9.37173	9.1831	1.54397	Lactobacillaceae	0.626641
22	M3P D10 Lower SI Mucosa	10	M3P	8.84631e+08	1.01216e+09	24.559	9.00525	8.94676	1.14416	Lactobacillaceae	0.194288
23	M5P D10 Lower SI Mucosa	10	M5P	1.51592e+09	1.92916e+09	24.8564	9.28537	9.18068	1.2726	Lactobacillaceae	0.347779
24	M1P D0 Stool	0	M1P	6.51858e+10	4.65616e+10	54.7949	10.668	10.8142	0.71429	Lactobacillaceae	-0.485418
25	M1P D4 Stool	4	M1P	5.05398e+09	4.85795e+09	8.1641	9.68645	9.70363	0.961213	Lactobacillaceae	-0.0570723
26	M1P D7 Stool	7	M1P	1.71911e+09	1.15748e+09	1.97949	9.06351	9.2353	0.673304	Lactobacillaceae	-0.570669
27	M1P D10 Stool	10	M1P	5.98045e+09	7.00249e+09	7.85128	9.84525	9.77673	1.1709	Lactobacillaceae	0.227614
28	M2P D0 Stool	0	M2P	7.25789e+10	3.73816e+10	49.2	10.5727	10.8608	0.515049	Lactobacillaceae	-0.957219
29	M2P D4 Stool	4	M2P	7.50321e+09	7.35776e+09	8.95385	9.86675	9.87525	0.980616	Lactobacillaceae	-0.0282402
30	M2P D7 Stool	7	M2P	5.33698e+09	3.87566e+09	4.38974	9.58835	9.7273	0.726189	Lactobacillaceae	-0.461583
31	M2P D10 Stool	10	M2P	6.30505e+09	4.43202e+09	6.28718	9.6466	9.79969	0.702932	Lactobacillaceae	-0.508543
32	M3P D0 Stool	0	M3P	4.97089e+10	4.41992e+10	19.1385	10.6454	10.6964	0.889162	Lactobacillaceae	-0.169482
33	M3P D4 Stool	4	M3P	11613000000	7.75853e+09	13.2051	9.88978	10.0649	0.66809	Lactobacillaceae	-0.581886
34	M3P D7 Stool	7	M3P	8.94266e+09	8.40982e+09	12.1692	9.92479	9.95147	0.940417	Lactobacillaceae	-0.0886277
35	M3P D10 Stool	10	M3P	8.25165e+09	6.49508e+09	9.91282	9.81258	9.91654	0.787125	Lactobacillaceae	-0.345335
36	M5P D0 Stool	0	M5P	4.92608e+10	6.01162e+10	14.5538	10.779	10.6925	1.22037	Lactobacillaceae	0.287315
37	M5P D4 Stool	4	M5P	6.38625e+10	5.13169e+10	22.8	10.7103	10.8052	0.803553	Lactobacillaceae	-0.315535
38	M5P D7 Stool	7	M5P	1.8703e+10	1.43111e+10	6.68205	10.1557	10.2719	0.765178	Lactobacillaceae	-0.386132
39	M5P D10 Stool	10	M5P	3.11287e+10	2.4333e+10	14.8564	10.3862	10.4932	0.781689	Lactobacillaceae	-0.355333
0	M1NP D0 Stool	0	M1NP	5.77582e+10	5.13862e+10	24.3231	10.7108	10.7616	0.889678	Lachnospiraceae	-0.168644
1	M1NP D4 Stool	4	M1NP	7.09608e+09	6.91063e+09	6.81026	9.83952	9.85102	0.973867	Lachnospiraceae	-0.0382038
2	M1NP D7 Stool	7	M1NP	1.23382e+10	1.71916e+10	11.0308	10.2353	10.0913	1.39336	Lachnospiraceae	0.478568
3	M1NP D10 Stool	10	M1NP	5.40383e+09	7.06457e+09	7.07179	9.84909	9.7327	1.30733	Lachnospiraceae	0.386619
4	M2NP D0 Stool	0	M2NP	1.00423e+10	8.27395e+09	2.18462	9.91771	10.0018	0.823912	Lachnospiraceae	-0.279438
5	M2NP D4 Stool	4	M2NP	2.68009e+10	5.09687e+10	38.7897	10.7073	10.4281	1.90175	Lachnospiraceae	0.927331
6	M2NP D7 Stool	7	M2NP	4.25632e+09	5.34416e+09	4.08718	9.72788	9.62903	1.25558	Lachnospiraceae	0.328356
7	M2NP D10 Stool	10	M2NP	3.26342e+09	3.23068e+09	3.07692	9.50929	9.51367	0.989967	Lachnospiraceae	-0.0145483
8	M3NP D0 Stool	0	M3NP	1.3414e+10	1.42741e+10	3.39487	10.1545	10.1276	1.06412	Lachnospiraceae	0.0896564
9	M3NP D4 Stool	4	M3NP	2.69645e+10	4.00851e+10	22.7436	10.603	10.4308	1.48659	Lachnospiraceae	0.572009
10	M3NP D7 Stool	7	M3NP	5.63103e+09	8.31276e+09	5.47692	9.91975	9.75059	1.47624	Lachnospiraceae	0.561929
11	M3NP D10 Stool	10	M3NP	2.71704e+10	3.97858e+10	24.4051	10.5997	10.4341	1.46431	Lachnospiraceae	0.550219
12	M5NP D0 Stool	0	M5NP	2.93859e+11	3.81613e+11	50.841	11.5816	11.4681	1.29863	Lachnospiraceae	0.376985
13	M5NP D4 Stool	4	M5NP	7.80213e+09	9.9182e+09	3.54359	9.99643	9.89221	1.27122	Lachnospiraceae	0.346209
14	M5NP D7 Stool	7	M5NP	1.27134e+10	1.56434e+10	7.58462	10.1943	10.1043	1.23047	Lachnospiraceae	0.299211
15	M5NP D10 Stool	10	M5NP	2.77e+09	3.39941e+09	1.55897	9.5314	9.44248	1.22722	Lachnospiraceae	0.295399
16	M2NP D10 Upper SI Mucosa	10	M2NP	5.6718e+06	8.99734e+06	1.05641	6.95411	6.75372	1.58633	Lachnospiraceae	0.665692
17	M2NP D10 Lower SI Mucosa	10	M2NP	2.99098e+07	2.98612e+07	0.661538	7.47511	7.47581	0.998374	Lachnospiraceae	-0.00234744
18	M2NP D10 Colon Mucosa	10	M2NP	2.58684e+09	3.42005e+09	30.2256	9.53403	9.41277	1.3221	Lachnospiraceae	0.402827
19	M4P D10 Upper SI Mucosa	10	M4P	3.86133e+06	8.26919e+06	0.205128	6.91746	6.58674	2.14154	Lachnospiraceae	1.09865
20	M4P D10 Colon Mucosa	10	M4P	3.47857e+09	5.92811e+09	23.6103	9.77292	9.5414	1.70418	Lachnospiraceae	0.769078
21	M5NP D10 Colon Mucosa	10	M5NP	2.42974e+09	3.97666e+09	22.6667	9.59952	9.38556	1.63666	Lachnospiraceae	0.710751
22	M3P D10 Lower SI Mucosa	10	M3P	3.97795e+07	2.51507e+07	0.610256	7.40055	7.59966	0.632254	Lachnospiraceae	-0.661424
23	M5P D10 Lower SI Mucosa	10	M5P	8.06144e+06	5.97017e+06	0.0769231	6.77599	6.90641	0.740584	Lachnospiraceae	-0.433266
24	M1P D0 Stool	0	M1P	4.01591e+09	2.04374e+09	2.40513	9.31043	9.60378	0.508911	Lachnospiraceae	-0.974514
25	M1P D4 Stool	4	M1P	6.65043e+09	5.41027e+09	9.09231	9.73322	9.82285	0.813522	Lachnospiraceae	-0.297746
26	M1P D7 Stool	7	M1P	5.43577e+09	4.83984e+09	8.27692	9.68483	9.73526	0.890368	Lachnospiraceae	-0.167526
27	M1P D10 Stool	10	M1P	1.56081e+10	1.79568e+10	20.1333	10.2542	10.1934	1.15048	Lachnospiraceae	0.202231
28	M2P D0 Stool	0	M2P	5.88477e+09	3.58075e+09	4.71282	9.55397	9.76973	0.608477	Lachnospiraceae	-0.716724
29	M2P D4 Stool	4	M2P	2.19644e+10	2.26506e+10	27.5641	10.3551	10.3417	1.03124	Lachnospiraceae	0.0443863
30	M2P D7 Stool	7	M2P	9.78955e+09	5.96743e+09	6.75897	9.77579	9.99076	0.609571	Lachnospiraceae	-0.714134
31	M2P D10 Stool	10	M2P	7.70929e+09	5.41892e+09	7.68718	9.73391	9.88701	0.702908	Lachnospiraceae	-0.508593
32	M3P D0 Stool	0	M3P	1.83296e+11	1.09787e+11	47.5385	11.0406	11.2632	0.598962	Lachnospiraceae	-0.739463
33	M3P D4 Stool	4	M3P	1.23019e+10	6.85764e+09	11.6718	9.83617	10.09	0.557445	Lachnospiraceae	-0.843099
34	M3P D7 Stool	7	M3P	3.94433e+09	3.83811e+09	5.55385	9.58412	9.59597	0.973071	Lachnospiraceae	-0.0393837
35	M3P D10 Stool	10	M3P	1.46369e+10	1.38705e+10	21.1692	10.1421	10.1654	0.947643	Lachnospiraceae	-0.0775848
36	M5P D0 Stool	0	M5P	1.89015e+11	1.62598e+11	39.3641	11.2111	11.2765	0.860235	Lachnospiraceae	-0.217198
37	M5P D4 Stool	4	M5P	6.69733e+09	5.39024e+09	2.39487	9.73161	9.8259	0.804834	Lachnospiraceae	-0.313237
38	M5P D7 Stool	7	M5P	9.64835e+09	7.53447e+09	3.51795	9.87705	9.98445	0.780907	Lachnospiraceae	-0.356777
39	M5P D10 Stool	10	M5P	1.8641e+09	1.2683e+09	0.774359	9.10322	9.27047	0.680383	Lachnospiraceae	-0.55558
