# Supplementary material for: A quantitative sequencing framework for absolute abundance measurements of mucosal and lumenal microbial communities
Source: Nat Commun. 2020 May 22;11:2590. doi: 10.1038/s41467-020-16224-6 (PMC7244552; doi:10.1038/s41467-020-16224-6)
Supplement: Supplementary file 3 — Source Data [file 41467_2020_16224_MOESM3_ESM.zip › Source_Data_Files/Fig3C_data.xlsx]

## Sheet: Sheet1
	Experiment	From	To	Distance
66	Dilution	CC_SW_Chow	1e7	20.9127
67	Dilution	CC_SW_Chow	1e6	24.6202
68	Dilution	CC_SW_Chow	1e5	22.7079
69	Dilution	CC_SW_Chow	1e4	28.2326
79	Replicate2	CC_SW_Chow	Replicate	20.9064
80	Replicate2	CC_SW_Chow	Replicate	22.0563
81	Replicate2	CC_SW_Chow	Replicate	21.7021
82	Replicate2	CC_SW_Chow_2	Replicate	18.3623
83	Replicate2	CC_SW_Chow_2	Replicate	20.3155
84	Replicate2	CC_SW_Chow_3	Replicate	21.4754
