# Supplementary material for: A quantitative sequencing framework for absolute abundance measurements of mucosal and lumenal microbial communities
Source: Nat Commun. 2020 May 22;11:2590. doi: 10.1038/s41467-020-16224-6 (PMC7244552; doi:10.1038/s41467-020-16224-6)
Supplement: Supplementary file 3 — Source Data [file 41467_2020_16224_MOESM3_ESM.zip › Source_Data_Files/Fig4B_data.xlsx]

## Sheet: Sheet1
	Well	dPCR measured Concentration	PoissonConfMax	PoissonConfMin	Total Droplets	Positive Droplets	Primer	ID	Source	Site	Batch	Day	Cage	Diet	Nanodrop (ng/uL)	Input Weight (mg)	Volume Used	Dilution	dil_factor	16S copies	16S copies/g
8	A03	194	201	190	17254	2619	519F:806R	M1NP	Stool	Stool	1	10	1	Keto	19.4	45	600	20000	39433.3	7.65007e+09	1.70001e+11
9	B03	284	293	280	18095	3886	519F:806R	M1P	Stool	Stool	1	10	1	Keto	37.6	49.8	600	20000	39657.3	1.12627e+10	2.26158e+11
10	C03	203	211	199	16887	2679	519F:806R	M2NP	Stool	Stool	1	10	2	Keto	32.9	34.3	600	20000	38934	7903602000	2.30426e+11
11	D03	179	186	176	17584	2486	519F:806R	M2P	Stool	Stool	1	10	2	Keto	25.2	27.5	600	20000	38616.7	6.91238e+09	2.51359e+11
12	E03	273	282	268	17076	3534	519F:806R	M3NP	Stool	Stool	1	10	3	Keto	34.6	38.4	600	20000	39125.3	10681216000	2.78157e+11
13	F03	176	183	172	17486	2429	519F:806R	M3P	Stool	Stool	1	10	3	Keto	25.4	39.9	600	20000	39195.3	6.89838e+09	1.72892e+11
16	A04	798	816	789	16491	8122	519F:806R	M4NP	Stool	Stool	1	10	4	Control	49.8	40.9	600	20000	39242	31315116000	7.65651e+11
17	B04	451	464	445	15056	4796	519F:806R	M4P	Stool	Stool	1	10	4	Control	36.8	30.2	600	20000	38742.7	1.74729e+10	5.78574e+11
18	C04	317	327	312	17040	4029	519F:806R	M5NP	Stool	Stool	1	10	5	Control	19.9	29.1	600	20000	38691.3	1.22652e+10	4.21483e+11
19	D04	666	682	658	16310	7053	519F:806R	M5P	Stool	Stool	1	10	5	Control	34.7	43.5	600	20000	39363.3	26215980000	6.02666e+11
20	E04	1162	1185	1150	17069	10712	519F:806R	M6NP	Stool	Stool	1	10	6	Control	64.2	31.7	600	20000	38812.7	4.51003e+10	1.42272e+12
21	F04	237	245	233	17664	3223	519F:806R	M6P	Stool	Stool	1	10	6	Control	19.6	25.1	600	20000	38504.7	9.12561e+09	3.6357e+11
0	A06	325	335	320	18447	4456	519F:806R	M1NP	USI-S	Upper SI Mucosa	1	10	1	Keto	108.2	29.8	200	50	290.43	94389750	3.16744e+09
1	B06	189	197	186	17726	2635	519F:806R	M1P	USI-S	Upper SI Mucosa	1	10	1	Keto	245.1	34.6	200	50	292.11	55208790	1.59563e+09
2	C06	441	453	436	18641	5832	519F:806R	M2NP	USI-S	Upper SI Mucosa	1	10	2	Keto	217.7	26.2	240	10	48.195	21253995	8.11221e+08
3	D06	113.1	118.3	110.4	19957	1829	519F:806R	M2P	USI-S	Upper SI Mucosa	1	10	2	Keto	160.8	19.7	300	10	38.2527	4.32638e+06	2.19613e+08
4	E06	609	623	601	17641	7125	519F:806R	M3NP	USI-S	Upper SI Mucosa	1	10	3	Keto	237.5	44.2	150	10	78.792	47984328	1.08562e+09
5	F06	235	242	231	19023	3439	519F:806R	M3P	USI-S	Upper SI Mucosa	1	10	3	Keto	215.2	45.6	150	50	394.613	9.27341e+07	2.03364e+09
6	G06	216	223	212	17629	2952	519F:806R	M4NP	USI-S	Upper SI Mucosa	1	10	4	Control	155.7	18	300	50	190.867	41227200	2290400000
7	H06	468	479	462	20193	6625	519F:806R	M4P	USI-S	Upper SI Mucosa	1	10	4	Control	212.9	31.4	200	50	290.99	136183320	4.33705e+09
8	A07	486	498	480	18659	6312	519F:806R	M5NP	USI-S	Upper SI Mucosa	1	10	5	Control	151.3	20.3	300	10	38.2807	18604404	9.16473e+08
9	B07	472	484	466	18244	6026	519F:806R	M5P	USI-S	Upper SI Mucosa	1	10	5	Control	198.6	26.6	240	10	48.2183	2.27591e+07	8.55604e+08
10	C07	1003	1023	993	17674	10140	519F:806R	M6NP	USI-S	Upper SI Mucosa	1	10	6	Control	171.6	22.1	280	50	205.525	206141575	9.32767e+09
11	D07	230	237	226	18874	3346	519F:806R	M6P	USI-S	Upper SI Mucosa	1	10	6	Control	198	29	200	50	290.15	6.67345e+07	2.30119e+09
4	E02	776	792	768	18705	9034	519F:806R	M1NP	LI-S	Colon Mucosa	1	10	1	Keto	205.2	24.1	230	50	250.813	1.94631e+08	8.07597e+09
5	F02	396	407	391	19626	5610	519F:806R	M1P	LI-S	Colon Mucosa	1	10	1	Keto	135.9	45.6	100	50	591.92	234400320	5.14036e+09
6	G02	908	927	898	17834	9591	519F:806R	M2NP	LI-S	Colon Mucosa	1	10	2	Keto	172.2	41.6	100	50	589.12	534920960	1.28587e+10
7	H02	592	605	585	19659	7770	519F:806R	M2P	LI-S	Colon Mucosa	1	10	2	Keto	180.1	17.8	300	50	190.82	112965440	6.34637e+09
8	A03	647	661	640	18983	8030	519F:806R	M3NP	LI-S	Colon Mucosa	1	10	3	Keto	163.1	41.5	100	50	589.05	381115350	9.1835e+09
9	B03	1264	1287	1252	19011	12517	519F:806R	M3P	LI-S	Colon Mucosa	1	10	3	Keto	198.2	14.1	350	50	162.82	205804480	1.45961e+10
10	C03	1305	1329	1292	18652	12498	519F:806R	M4NP	LI-S	Colon Mucosa	1	10	4	Control	164.4	37.1	150	100	781.293	1019587800	2.74822e+10
11	D03	1486	1513	1472	18700	13410	519F:806R	M4P	LI-S	Colon Mucosa	1	10	4	Control	201	27.4	230	100	503.635	7.48401e+08	2.73139e+10
12	E03	972	992	962	18022	10136	519F:806R	M5NP	LI-S	Colon Mucosa	1	10	5	Control	227.9	26.2	230	100	502.904	4.88823e+08	1.86574e+10
13	F03	845	862	837	19725	10111	519F:806R	M5P	LI-S	Colon Mucosa	1	10	5	Control	164.2	43.8	100	100	1181.32	9.98215e+08	2.27903e+10
14	G03	533	546	527	19324	7045	519F:806R	M6NP	LI-S	Colon Mucosa	1	10	6	Control	124.3	39.3	100	100	1175.02	626285660	1.5936e+10
15	H03	1127	1147	1116	20503	12634	519F:806R	M6P	LI-S	Colon Mucosa	1	10	6	Control	188.5	33.1	150	100	777.56	8.7631e+08	2.64746e+10
0	A04	357	366	352	20038	5240	519F:806R	M1NP	USI-C	Upper SI Contents	1	10	1	Keto	10	59.9	600	2500	5016.08	1790741750	2.98955e+10
1	B04	880	897	871	19930	10498	519F:806R	M1P	USI-C	Upper SI Contents	1	10	1	Keto	84.7	42.9	600	500	983.383	8.65377e+08	2.0172e+10
2	C04	513	525	506	19614	6928	519F:806R	M2NP	USI-C	Upper SI Contents	1	10	2	Keto	72.7	52.3	600	500	994.35	510101550	9.75338e+09
3	D04	353	362	348	20054	5193	519F:806R	M2P	USI-C	Upper SI Contents	1	10	2	Keto	101.7	35.7	600	50	97.4983	3.44169e+07	9.64059e+08
4	E04	452	463	446	19840	6327	519F:806R	M3NP	USI-C	Upper SI Contents	1	10	3	Keto	96.9	34.9	600	500	974.05	4.40271e+08	1.26152e+10
5	F04	642	655	635	21436	9011	519F:806R	M3P	USI-C	Upper SI Contents	1	10	3	Keto	171.6	50.2	600	500	991.9	636799800	1.26853e+10
6	G04	258	266	254	20534	4044	519F:806R	M4NP	USI-C	Upper SI Contents	1	10	4	Control	81.2	43.1	600	2500	4918.08	1268865500	2.944e+10
7	H04	935	952	926	21962	12040	519F:806R	M4P	USI-C	Upper SI Contents	1	10	4	Control	87.9	38.6	600	2500	4891.83	4.57386e+09	1.18494e+11
8	A07	443	454	437	21702	6808	519F:806R	M5NP	USI-C	Upper SI Contents	1	10	5	Control	4.4	39.2	600	500	979.067	4.33727e+08	1.10645e+10
9	B07	408	419	403	19316	5662	519F:806R	M5P	USI-C	Upper SI Contents	1	10	5	Control	171.2	45.3	600	500	986.183	402362800	8.88218e+09
10	C07	1337	1360	1325	20767	14100	519F:806R	M6NP	USI-C	Upper SI Contents	1	10	6	Control	141.1	50.9	600	2500	4963.58	6.63631e+09	1.30379e+11
11	D07	1064	1084	1054	20182	12011	519F:806R	M6P	USI-C	Upper SI Contents	1	10	6	Control	50.3	34.6	600	500	973.7	1036016800	2.99427e+10
12	E07	1135	1155	1124	20360	12598	519F:806R	M1NP	SC	Stomach Contents	1	10	1	Keto	26.8	66.1	600	2500	5052.25	5734303750	8.67519e+10
13	F07	805	822	797	20370	10098	519F:806R	M1NP	LSI-C	Lower SI Contents	1	10	1	Keto	81	50.1	600	2500	4958.92	3.99193e+09	7.96792e+10
14	G07	1828	1860	1812	20008	15777	519F:806R	M1NP	CC	Cecum Contents	1	10	1	Keto	48.2	37	600	2500	4882.5	8925210000	2.41222e+11
15	H07	443	454	437	21259	6668	519F:806R	M1NP	LSI-S	Lower SI Mucosa	1	10	1	Keto	184.2	20.6	250	50	229.768	101787224	4.94113e+09
0	A03	174.9	181.4	171.6	20318	2807	519F:806R	M1P	LSI-C	Lower SI Contents	1	10	1	Keto	27.6	29	600	2500	4835.83	8.45787e+08	2.91651e+10
1	B03	234	241	230	20595	3712	519F:806R	M2NP	LSI-C	Lower SI Contents	1	10	2	Keto	38.1	35.8	600	2500	4875.5	1140867000	3.18678e+10
2	C03	281	289	277	20458	4346	519F:806R	M2P	LSI-C	Lower SI Contents	1	10	2	Keto	38.7	48	600	2500	4946.67	1.39001e+09	2.89586e+10
3	D03	257	266	253	19831	3898	519F:806R	M3NP	LSI-C	Lower SI Contents	1	10	3	Keto	6	40.5	600	2500	4902.92	1.26005e+09	3.11123e+10
4	E03	246	254	242	20097	3796	519F:806R	M3P	LSI-C	Lower SI Contents	1	10	3	Keto	21.8	38.4	600	2500	4890.67	1203104000	3.13308e+10
5	F03	368	378	363	20130	5408	519F:806R	M4NP	LSI-C	Lower SI Contents	1	10	4	Control	14.8	39.3	600	2500	4895.92	1.8017e+09	4.58447e+10
6	G03	1167	1189	1156	18826	11843	519F:806R	M4P	LSI-C	Lower SI Contents	1	10	4	Control	13.3	34.5	600	2500	4867.92	5680858750	1.64663e+11
7	H03	447	457	441	21609	6828	519F:806R	M5NP	LSI-C	Lower SI Contents	1	10	5	Control	12.7	31	600	2500	4847.5	2166832500	6.98978e+10
8	A04	377	387	371	18598	5095	519F:806R	M5P	LSI-C	Lower SI Contents	1	10	5	Control	56.6	39.7	600	2500	4898.25	1846640250	4.65149e+10
9	B04	1622	1651	1607	18677	13971	519F:806R	M6NP	LSI-C	Lower SI Contents	1	10	6	Control	54.5	31.5	600	2500	4850.42	7.86738e+09	2.49758e+11
10	C04	602	616	595	18625	7459	519F:806R	M6P	LSI-C	Lower SI Contents	1	10	6	Control	10	33.4	600	2500	4861.5	2926623000	8.76234e+10
0	A05	228	237	224	17756	3134	519F:806R	M1P	LSI-S	Lower SI Mucosa	1	10	1	Keto	138.8	18.7	250	50	229.236	5.22658e+07	2.79496e+09
1	B05	321	330	316	20116	4805	519F:806R	M2NP	LSI-S	Lower SI Mucosa	1	10	2	Keto	137.4	37.4	100	50	586.18	188163780	5.03112e+09
2	C05	237	245	234	20104	3675	519F:806R	M2P	LSI-S	Lower SI Mucosa	1	10	2	Keto	145.7	38.3	100	50	586.81	139073970	3.63117e+09
4	E05	367	377	362	19227	5152	519F:806R	M3P	LSI-S	Lower SI Mucosa	1	10	3	Keto	170.8	20.7	200	50	287.245	105418915	5.0927e+09
5	F05	305	314	301	20900	4773	519F:806R	M4NP	LSI-S	Lower SI Mucosa	1	10	4	Control	102	33.6	100	50	583.52	177973600	5.29683e+09
6	G05	735	750	727	19560	9086	519F:806R	M4P	LSI-S	Lower SI Mucosa	1	10	4	Control	179.1	24.9	200	100	577.43	4.24411e+08	1.70446e+10
7	H05	459	470	453	21580	6967	519F:806R	M5NP	LSI-S	Lower SI Mucosa	1	10	5	Control	137.4	20	200	50	287	131733000	6586650000
8	A07	802	819	793	18694	9239	519F:806R	M5P	LSI-S	Lower SI Mucosa	1	10	5	Control	115.2	26	200	50	289.1	231858200	8.91762e+09
10	C07	893	911	884	19429	10336	519F:806R	M6P	LSI-S	Lower SI Mucosa	1	10	6	Control	158.8	30.9	150	50	387.753	3.46264e+08	1.12059e+10
0	A05	750	767	742	17437	8222	519F:806R	M1P	SC	Stomach Contents	1	10	1	Keto	0	52.6	600	1000	1989.4	1492050000	2.8366e+10
2	C05	555	568	549	19246	7239	519F:806R	M2P	SC	Stomach Contents	1	10	2	Keto	0	68.2	600	1000	2025.8	1124319000	1.64856e+10
3	D05	130.1	136	127.2	18394	1926	519F:806R	M3NP	SC	Stomach Contents	1	10	3	Keto	0	59	600	10000	20043.3	2.60764e+09	4.41972e+10
4	E05	218	226	214	18443	3119	519F:806R	M3P	SC	Stomach Contents	1	10	3	Keto	0	69.5	600	10000	20288.3	4.42286e+09	6.36382e+10
5	F05	912	930	902	18823	10150	519F:806R	M4NP	SC	Stomach Contents	1	10	4	Control	0	54.6	600	1000	1994.07	1818588800	3.33075e+10
6	G05	355	365	350	18598	4845	519F:806R	M4P	SC	Stomach Contents	1	10	4	Control	0	32.9	600	10000	19434.3	6.89919e+09	2.09702e+11
7	H05	882	900	873	18986	10017	519F:806R	M5NP	SC	Stomach Contents	1	10	5	Control	0	61.2	600	1000	2009.47	1772349600	2.896e+10
8	A06	508	521	502	18866	6619	519F:806R	M5P	SC	Stomach Contents	1	10	5	Control	0	61.8	600	1000	2010.87	1.02152e+09	1.65295e+10
9	B06	127.9	133.5	125	18993	1956	519F:806R	M6NP	SC	Stomach Contents	1	10	6	Control	0	57	600	10000	19996.7	2.55757e+09	4.48697e+10
10	C06	365	374	360	20203	5384	519F:806R	M6P	SC	Stomach Contents	1	10	6	Control	0	48.3	600	10000	19793.7	7.22469e+09	1.49579e+11
11	D06	340	350	335	18233	4574	519F:806R	M1P	CC	Cecum Contents	1	10	1	Keto	0	26.1	600	10000	19275.7	6.55373e+09	2.51101e+11
12	E06	138.6	144.7	135.6	18548	2062	519F:806R	M2NP	CC	Cecum Contents	1	10	2	Keto	0	35.3	600	10000	19490.3	2701360200	7.65258e+10
13	F06	1256	1279	1244	19272	12645	519F:806R	M2P	CC	Cecum Contents	1	10	2	Keto	0	18.7	600	1000	1910.3	2399336800	1.28307e+11
14	G06	200	207	196	18769	2934	519F:806R	M3NP	CC	Cecum Contents	1	10	3	Keto	0	40.5	600	10000	19611.7	3.92233e+09	9.68477e+10
15	H06	229	237	225	19985	3539	519F:806R	M3P	CC	Cecum Contents	1	10	3	Keto	0	20.1	600	10000	19135.7	4.38207e+09	2.18013e+11
0	A03	2094	2133	2075	17999	14964	519F:806R	M4NP	CC	Cecum Contents	1	10	4	Control	0	50.7	600	10000	19849.7	4.15652e+10	8.19826e+11
1	B03	1161	1185	1149	16730	10495	519F:806R	M4P	CC	Cecum Contents	1	10	4	Control	0	38.5	600	10000	19565	22714965000	5.89999e+11
2	C03	1373	1399	1360	18044	12427	519F:806R	M5NP	CC	Cecum Contents	1	10	5	Control	0	58.1	600	10000	20022.3	2.74907e+10	4.73161e+11
3	D03	926	946	916	17094	9314	519F:806R	M5P	CC	Cecum Contents	1	10	5	Control	0	33.5	600	10000	19448.3	1.80092e+10	5.37587e+11
4	E03	1222	1245	1210	17713	11442	519F:806R	M6NP	CC	Cecum Contents	1	10	6	Control	0	31.5	600	10000	19401.7	2.37088e+10	7.52661e+11
5	F03	630	645	623	17471	7247	519F:806R	M6P	CC	Cecum Contents	1	10	6	Control	0	26.6	600	10000	19287.3	12151020000	4.56805e+11
6	G03	245	254	241	17174	3231	519F:806R	M2P	USI-C	Upper SI Contents	1	10	2	Keto	0	32.7	600	100	194.297	4.76027e+07	1.45574e+09
7	H03	75.3	79.6	73.1	19026	1180	519F:806R	M2P	USI-S	Upper SI Mucosa	1	10	2	Keto	0	26.6	50	5	115.724	8.71402e+06	3.27595e+08
8	A04	179	186	175	19354	2730	519F:806R	M2NP	SC	Stomach Contents	1	10	2	Keto	0	32.2	600	10000	19418	3475822000	1.07945e+11
9	B04	570	583	563	18203	6987	519F:806R	M3NP	LSI-S	Lower SI Mucosa	1	10	3	Keto	0	32.2	150	50	388.36	221365200	6.8747e+09
10	C04	279	288	275	20523	4335	519F:806R	M6NP	LSI-S	Lower SI Mucosa	1	10	6	Control	0	53.2	100	500	5972.4	1666299600	3.13214e+10
