# Supplementary material for: A quantitative sequencing framework for absolute abundance measurements of mucosal and lumenal microbial communities
Source: Nat Commun. 2020 May 22;11:2590. doi: 10.1038/s41467-020-16224-6 (PMC7244552; doi:10.1038/s41467-020-16224-6)
Supplement: Supplementary file 3 — Source Data [file 41467_2020_16224_MOESM3_ESM.zip › Source_Data_Files/Fig5C_data.xlsx]

## Sheet: Sheet1
	Comp	Microbe	Abs Kruskal-statistic	Rel Kruskal-statistic	Abs p-value	Rel p-value	Abs_keto_average	Abs_control_average	Rel_keto_average	Rel_control_average	log2 FC	-log10 abs p-value	-log10 rel p-value	p-value Ratio	abs p-value Ratio	fdr Abs p-value	-log10 fdr	label
23	Stool_D7	D_0__Bacteria;D_1__Firmicutes;D_2__Clostridia;D_3__Clostridiales;D_4__Lachnospiraceae;D_5__Acetatifactor	0.025641	8.33684	0.87278	0.00388491	3.4183e+08	3.59362e+08	0.163248	0.0564103	-0.183308	0.0590952	2.41062	7.81159	7.81159	0.87278	0.0590952	Acetatifactor(g)
1	Stool_D7	D_0__Bacteria;D_1__Actinobacteria;D_2__Coriobacteriia;D_3__Coriobacteriales;D_4__Eggerthellaceae;D_5__Enterorhabdus	0.923077	7.88012	0.336668	0.00499812	7.27131e+08	4.51187e+08	0.339316	0.0615385	0.583677	0.472798	2.30119	6.0738	6.0738	0.397881	0.400247	Enterorhabdus(g)
54	Stool_D7	D_0__Bacteria;D_1__Firmicutes;D_2__Clostridia;D_3__Clostridiales;D_4__Ruminococcaceae;D_5__uncultured	0.025641	5.78947	0.87278	0.0161224	6.59259e+08	7.65766e+08	0.293162	0.103419	-0.267898	0.0590952	1.79257	5.75848	5.75848	0.87278	0.0590952	Ruminococcaceae(f)
64	Stool_D7	D_0__Bacteria;D_1__Verrucomicrobia;D_2__Verrucomicrobiae;D_3__Verrucomicrobiales;D_4__Akkermansiaceae;D_5__Akkermansia	0.923077	7.41026	0.336668	0.00648531	4.47161e+10	3.15066e+10	19.5846	3.94615	0.503605	0.472798	2.18807	5.69801	5.69801	0.397881	0.400247	Akkermansia(g)
57	Stool_D7	D_0__Bacteria;D_1__Firmicutes;D_2__Erysipelotrichia;D_3__Erysipelotrichales;D_4__Erysipelotrichaceae;D_5__Erysipelatoclostridium	0.025641	3.40292	0.87278	0.065081	1.18409e+09	6.30771e+08	0.447863	0.103419	0.830324	0.0590952	1.18655	3.74531	3.74531	0.87278	0.0590952	Erysipelatoclostridium(g)
26	Stool_D7	D_0__Bacteria;D_1__Firmicutes;D_2__Clostridia;D_3__Clostridiales;D_4__Lachnospiraceae;D_5__GCA-900066575	0.102564	3.41491	0.748774	0.0646101	1.11466e+09	7.26086e+08	0.45812	0.0871795	0.552683	0.125649	1.1897	3.5347	3.5347	0.797874	0.0980657	GCA-900066575(g)
38	Stool_D7	D_0__Bacteria;D_1__Firmicutes;D_2__Clostridia;D_3__Clostridiales;D_4__Peptostreptococcaceae;D_5__Romboutsia	2.07692	5.76923	0.149541	0.0163092	5.65434e+09	2.84448e+09	2.36752	0.345299	0.973173	0.825239	1.78757	3.19679	3.19679	0.206813	0.684423	Romboutsia(g)
5	Stool_D7	D_0__Bacteria;D_1__Bacteroidetes;D_2__Bacteroidia;D_3__Bacteroidales;D_4__Muribaculaceae;D_5__uncultured Bacteroidales bacterium	1.25641	4.33333	0.262332	0.037373	1.85209e+09	2.3847e+09	0.820513	0.405128	-0.380849	0.581149	1.42744	2.81132	2.81132	0.334344	0.475806	uncultured Bacteroidales bacterium(g)
20	Stool_D7	D_0__Bacteria;D_1__Firmicutes;D_2__Clostridia;D_3__Clostridiales;D_4__Family XIII;D_5__[Eubacterium] brachy group	0.116866	1.25949	0.732459	0.261749	1.21739e+07	1.56409e+07	0.00598291	0.0025641	-1.29139	0.135217	0.582116	1.48457	1.48457	0.793497	0.100455	[Eubacterium] brachy group(g)
60	Stool_D7	D_0__Bacteria;D_1__Proteobacteria;D_2__Gammaproteobacteria;D_3__Betaproteobacteriales;D_4__Burkholderiaceae;D_5__Parasutterella	0.0260047	0.93617	0.871889	0.333265	3.86971e+09	1.85112e+09	1.5735	0.231624	1.03604	0.0595389	0.477211	1.38748	1.38748	0.87278	0.0590952	Parasutterella(g)
0	Stool_D7	D_0__Bacteria;D_1__Actinobacteria;D_2__Actinobacteria;D_3__Bifidobacteriales;D_4__Bifidobacteriaceae;D_5__Bifidobacterium	3.96992	5.40351	0.0463198	0.0200963	2.86971e+08	3.50078e+08	0.146154	0.017094	-0.39319	1.33423	1.69688	1.2047	1.2047	0.0813727	1.08952	Bifidobacterium(g)
25	Stool_D7	D_0__Bacteria;D_1__Firmicutes;D_2__Clostridia;D_3__Clostridiales;D_4__Lachnospiraceae;D_5__Dorea	0.262948	1.24431	0.608102	0.264642	5.54172e+07	6.32654e+07	0.0230769	0.0111111	-0.653499	0.216024	0.577341	1.20027	1.20027	0.705195	0.151691	Dorea(g)
17	Stool_D7	D_0__Bacteria;D_1__Firmicutes;D_2__Clostridia;D_3__Clostridiales;D_4__Clostridiaceae 1;D_5__Candidatus Arthromitus	0.992481	1.77778	0.319137	0.182422	4.77372e+07	3.22202e+07	0.0239316	0.00854701	-0.322967	0.496023	0.738922	0.806891	0.806891	0.397881	0.400247	Candidatus Arthromitus(g)
36	Stool_D7	D_0__Bacteria;D_1__Firmicutes;D_2__Clostridia;D_3__Clostridiales;D_4__Peptococcaceae;D_5__Peptococcus	0.166063	0.54	0.683635	0.462433	4.81581e+07	7.35819e+07	0.0230769	0.017094	-0.955673	0.165176	0.334951	0.563983	0.563983	0.758411	0.120095	Peptococcus(g)
16	Stool_D7	D_0__Bacteria;D_1__Firmicutes;D_2__Clostridia;D_3__Clostridiales;D_4__Christensenellaceae;D_5__uncultured	9.46614	9.61943	0.002093	0.00192529	0	8.07831e+08	0	0.0991453	-6.25174	2.67923	2.7155	0.120494	0.120494	0.0233276	1.63213	Christensenellaceae(f)
45	Stool_D7	D_0__Bacteria;D_1__Firmicutes;D_2__Clostridia;D_3__Clostridiales;D_4__Ruminococcaceae;D_5__Ruminiclostridium 5	8.30769	8.33684	0.00394775	0.00388491	1.77292e+08	5.41786e+09	0.0794872	0.704274	-4.85656	2.40365	2.41062	0.0231514	0.0231514	0.0233276	1.63213	Ruminiclostridium 5(g)
15	Stool_D7	D_0__Bacteria;D_1__Firmicutes;D_2__Clostridia;D_3__Clostridiales;D_4__Christensenellaceae;D_5__Christensenellaceae R-7 group	5.22772	5.25373	0.0222296	0.0218998	0	8.10471e+07	0	0.0128205	-3.4581	1.65307	1.65956	0.021568	0.021568	0.049825	1.30255	Christensenellaceae R-7 group(g)
44	Stool_D7	D_0__Bacteria;D_1__Firmicutes;D_2__Clostridia;D_3__Clostridiales;D_4__Ruminococcaceae;D_5__Ruminiclostridium 1	5.22772	5.25373	0.0222296	0.0218998	0	4.37024e+07	0	0.00854701	-2.9334	1.65307	1.65956	0.021568	0.021568	0.049825	1.30255	Ruminiclostridium 1(g)
12	Stool_D7	D_0__Bacteria;D_1__Deferribacteres;D_2__Deferribacteres;D_3__Deferribacterales;D_4__Deferribacteraceae;D_5__Mucispirillum	8.30769	8.30769	0.00394775	0.00394775	4.50054e+07	7.02734e+09	0.0205128	0.977778	-6.97602	2.40365	2.40365	0	0	0.0233276	1.63213	Mucispirillum(g)
56	Stool_D7	D_0__Bacteria;D_1__Firmicutes;D_2__Clostridia;D_3__Clostridiales;__;__	5.22772	5.22772	0.0222296	0.0222296	0	1.35877e+08	0	0.0333333	-3.99182	1.65307	1.65307	0	0	0.049825	1.30255	Clostridiales(o)
39	Stool_D7	D_0__Bacteria;D_1__Firmicutes;D_2__Clostridia;D_3__Clostridiales;D_4__Ruminococcaceae;D_5__Anaerotruncus	8.42553	8.42553	0.00369988	0.00369988	2.1268e+07	1.39637e+09	0.00854701	0.195726	-5.47115	2.43181	2.43181	0	0	0.0233276	1.63213	Anaerotruncus(g)
28	Stool_D7	D_0__Bacteria;D_1__Firmicutes;D_2__Clostridia;D_3__Clostridiales;D_4__Lachnospiraceae;D_5__Lachnospiraceae FCS020 group	8.93233	8.93233	0.00280167	0.00280167	3.96282e+06	1.51855e+09	0.0017094	0.165812	-6.69008	2.55258	2.55258	0	0	0.0233276	1.63213	Lachnospiraceae FCS020 group(g)
11	Stool_D7	D_0__Bacteria;D_1__Cyanobacteria;D_2__Melainabacteria;D_3__Gastranaerophilales;__;__	7.17391	7.17391	0.00739713	0.00739713	0	7.31124e+08	0	0.152991	-6.11517	2.13094	2.13094	0	0	0.0338183	1.47085	Gastranaerophilales(o)
22	Stool_D7	D_0__Bacteria;D_1__Firmicutes;D_2__Clostridia;D_3__Clostridiales;D_4__Lachnospiraceae;D_5__ASF356	5.22772	5.22772	0.0222296	0.0222296	0	1.2592e+09	0	0.141026	-6.86667	1.65307	1.65307	0	0	0.049825	1.30255	ASF356(g)
46	Stool_D7	D_0__Bacteria;D_1__Firmicutes;D_2__Clostridia;D_3__Clostridiales;D_4__Ruminococcaceae;D_5__Ruminiclostridium 9	0.923077	0.923077	0.336668	0.336668	8.22508e+08	2.45228e+09	0.37265	0.293162	-1.58078	0.472798	0.472798	0	0	0.397881	0.400247	Ruminiclostridium 9(g)
4	Stool_D7	D_0__Bacteria;D_1__Bacteroidetes;D_2__Bacteroidia;D_3__Bacteroidales;D_4__Muribaculaceae;D_5__Gram-negative bacterium cTPY-13	6.80193	6.40667	0.00910593	0.0113693	3.26971e+07	8.95829e+08	0.0136752	0.155556	-4.41807	2.04068	1.94427	-0.320261	0.320261	0.0338183	1.47085	Gram-negative bacterium cTPY-13(g)
29	Stool_D7	D_0__Bacteria;D_1__Firmicutes;D_2__Clostridia;D_3__Clostridiales;D_4__Lachnospiraceae;D_5__Lachnospiraceae NK4A136 group	1.25641	0.923077	0.262332	0.336668	2.14547e+09	5.22853e+09	1.11538	0.748718	-1.28903	0.581149	0.472798	-0.359936	0.359936	0.334344	0.475806	Lachnospiraceae NK4A136 group(g)
48	Stool_D7	D_0__Bacteria;D_1__Firmicutes;D_2__Clostridia;D_3__Clostridiales;D_4__Ruminococcaceae;D_5__Ruminococcaceae UCG-005	2.92165	2.40486	0.0873986	0.120959	2.42992e+07	6.22186e+08	0.0128205	0.107692	-4.22674	1.0585	0.917362	-0.468836	0.468836	0.132114	0.87905	Ruminococcaceae UCG-005(g)
33	Stool_D7	D_0__Bacteria;D_1__Firmicutes;D_2__Clostridia;D_3__Clostridiales;D_4__Lachnospiraceae;D_5__[Eubacterium] xylanophilum group	0.24812	0.0277778	0.618402	0.867632	3.51585e+07	1.63676e+08	0.017094	0.0401709	-2.14721	0.208729	0.0616643	-0.488539	0.488539	0.705195	0.151691	[Eubacterium] xylanophilum group(g)
53	Stool_D7	D_0__Bacteria;D_1__Firmicutes;D_2__Clostridia;D_3__Clostridiales;D_4__Ruminococcaceae;D_5__[Eubacterium] coprostanoligenes group	0.160819	0	0.688404	1	2.27845e+08	1.40187e+09	0.0931624	0.139316	-2.59436	0.162157	0	-0.538673	0.538673	0.758411	0.120095	[Eubacterium] coprostanoligenes group(g)
27	Stool_D7	D_0__Bacteria;D_1__Firmicutes;D_2__Clostridia;D_3__Clostridiales;D_4__Lachnospiraceae;D_5__Lachnoclostridium	2.07692	0.923077	0.149541	0.336668	3.16615e+08	2.38645e+09	0.139316	0.305983	-2.88899	0.825239	0.472798	-1.17078	1.17078	0.206813	0.684423	Lachnoclostridium(g)
62	Stool_D7	D_0__Bacteria;D_1__Tenericutes;D_2__Mollicutes;D_3__Mollicutes RF39;D_4__uncultured bacterium;D_5__uncultured bacterium	6.14276	4.639	0.0131951	0.0312532	3.85852e+06	2.61323e+08	0.0025641	0.0495726	-4.33479	1.87959	1.50511	-1.244	1.244	0.040842	1.38889	uncultured bacterium(f)
8	Stool_D7	D_0__Bacteria;D_1__Bacteroidetes;D_2__Bacteroidia;D_3__Bacteroidales;D_4__Prevotellaceae;D_5__Prevotellaceae UCG-001	7.51537	5.93525	0.00611748	0.0148409	2.68436e+07	4.10983e+08	0.0102564	0.0692308	-3.57402	2.21343	1.82854	-1.27857	1.27857	0.0331364	1.4797	Prevotellaceae UCG-001(g)
19	Stool_D7	D_0__Bacteria;D_1__Firmicutes;D_2__Clostridia;D_3__Clostridiales;D_4__Family XIII;D_5__Family XIII UCG-001	3.85797	2.40833	0.0495102	0.120691	5.27702e+06	9.3231e+07	0.0025641	0.00854701	-3.03568	1.30531	0.918326	-1.28552	1.28552	0.0846884	1.07218	Family XIII UCG-001(g)
63	Stool_D7	D_0__Bacteria;D_1__Tenericutes;D_2__Mollicutes;D_3__Mollicutes RF39;__;__	8.30769	6.6809	0.00394775	0.00974513	7.41715e+07	1.33566e+09	0.0299145	0.271795	-4.01266	2.40365	2.01121	-1.30365	1.30365	0.0233276	1.63213	Mollicutes RF39(o)
18	Stool_D7	D_0__Bacteria;D_1__Firmicutes;D_2__Clostridia;D_3__Clostridiales;D_4__Clostridiales vadinBB60 group;D_5__uncultured bacterium	6.80193	5.20773	0.00910593	0.0224867	2.68676e+08	6.102e+09	0.15812	1.30769	-4.45647	2.04068	1.64807	-1.30419	1.30419	0.0338183	1.47085	Clostridiales vadinBB60 group(f)
51	Stool_D7	D_0__Bacteria;D_1__Firmicutes;D_2__Clostridia;D_3__Clostridiales;D_4__Ruminococcaceae;D_5__Ruminococcaceae UCG-014	8.30769	6.5641	0.00394775	0.0104056	4.17508e+08	6.6259e+09	0.195726	1.22564	-3.95923	2.40365	1.98273	-1.39826	1.39826	0.0233276	1.63213	Ruminococcaceae UCG-014(g)
13	Stool_D7	D_0__Bacteria;D_1__Firmicutes;D_2__Bacilli;D_3__Lactobacillales;D_4__Lactobacillaceae;D_5__Lactobacillus	4.33333	2.5641	0.037373	0.109315	1.09992e+10	1.02588e+11	5.1188	11.5846	-3.2205	1.42744	0.961322	-1.54842	1.54842	0.069407	1.1586	Lactobacillus(g)
40	Stool_D7	D_0__Bacteria;D_1__Firmicutes;D_2__Clostridia;D_3__Clostridiales;D_4__Ruminococcaceae;D_5__Candidatus Soleaferrea	1.64103	0.251908	0.200185	0.615735	4.64732e+07	1.35487e+08	0.0222222	0.0179487	-1.61852	0.698569	0.210607	-1.62098	1.62098	0.265551	0.575852	Candidatus Soleaferrea(g)
55	Stool_D7	D_0__Bacteria;D_1__Firmicutes;D_2__Clostridia;D_3__Clostridiales;D_4__Ruminococcaceae;__	5.02564	3.11345	0.0249747	0.0776483	2.50914e+08	2.16157e+09	0.113675	0.263248	-3.07151	1.6025	1.10987	-1.63649	1.63649	0.0523663	1.28095	Ruminococcaceae(f)
47	Stool_D7	D_0__Bacteria;D_1__Firmicutes;D_2__Clostridia;D_3__Clostridiales;D_4__Ruminococcaceae;D_5__Ruminococcaceae UCG-004	5.85106	3.77143	0.0155676	0.0521351	3.64383e+07	4.82224e+08	0.0179487	0.0598291	-3.4601	1.80778	1.28287	-1.7437	1.7437	0.0424038	1.37259	Ruminococcaceae UCG-004(g)
52	Stool_D7	D_0__Bacteria;D_1__Firmicutes;D_2__Clostridia;D_3__Clostridiales;D_4__Ruminococcaceae;D_5__UBA1819	3.10256	1.08713	0.0781691	0.297107	1.63401e+08	8.43668e+08	0.0641026	0.129915	-2.34224	1.10696	0.527087	-1.92631	1.92631	0.120976	0.917301	UBA1819(g)
41	Stool_D7	D_0__Bacteria;D_1__Firmicutes;D_2__Clostridia;D_3__Clostridiales;D_4__Ruminococcaceae;D_5__GCA-900066225	8.30769	5.80986	0.00394775	0.0159366	3.34011e+07	3.58271e+08	0.0162393	0.0504274	-3.16557	2.40365	1.79761	-2.01324	2.01324	0.0233276	1.63213	GCA-900066225(g)
24	Stool_D7	D_0__Bacteria;D_1__Firmicutes;D_2__Clostridia;D_3__Clostridiales;D_4__Lachnospiraceae;D_5__Blautia	2.07692	0.102564	0.149541	0.748774	2.10279e+09	9.58412e+09	0.846154	1.01368	-2.18694	0.825239	0.125649	-2.32399	2.32399	0.206813	0.684423	Blautia(g)
61	Stool_D7	D_0__Bacteria;D_1__Tenericutes;D_2__Mollicutes;D_3__Mollicutes RF39;D_4__uncultured Lachnospiraceae bacterium;D_5__uncultured Lachnospiraceae bacterium	1.6643	0	0.197023	1	1.97204e+08	9.5955e+08	0.0957265	0.188889	-2.26435	0.705482	0	-2.34356	2.34356	0.265551	0.575852	uncultured Lachnospiraceae bacterium(g)
42	Stool_D7	D_0__Bacteria;D_1__Firmicutes;D_2__Clostridia;D_3__Clostridiales;D_4__Ruminococcaceae;D_5__Oscillibacter	3.69231	0.923077	0.0546639	0.336668	6.72898e+08	4.40733e+09	0.288889	0.610256	-2.70125	1.2623	0.472798	-2.62267	2.62267	0.0888289	1.05145	Oscillibacter(g)
30	Stool_D7	D_0__Bacteria;D_1__Firmicutes;D_2__Clostridia;D_3__Clostridiales;D_4__Lachnospiraceae;D_5__Marvinbryantia	2.5641	0.160819	0.109315	0.688404	1.08419e+09	1.98605e+09	0.394872	0.262393	-0.88832	0.961322	0.162157	-2.65477	2.65477	0.161487	0.791861	Marvinbryantia(g)
50	Stool_D7	D_0__Bacteria;D_1__Firmicutes;D_2__Clostridia;D_3__Clostridiales;D_4__Ruminococcaceae;D_5__Ruminococcaceae UCG-010	4.02047	1.09096	0.0449512	0.296258	4.9831e+07	3.35858e+08	0.025641	0.0504274	-2.62937	1.34726	0.52833	-2.72042	2.72042	0.081162	1.09065	Ruminococcaceae UCG-010(g)
10	Stool_D7	D_0__Bacteria;D_1__Bacteroidetes;D_2__Bacteroidia;D_3__Bacteroidales;D_4__Tannerellaceae;D_5__Parabacteroides	6.5641	3.10256	0.0104056	0.0781691	4.29672e+08	3.84116e+09	0.174359	0.516239	-3.13877	1.98273	1.10696	-2.90924	2.90924	0.0338183	1.47085	Parabacteroides(g)
7	Stool_D7	D_0__Bacteria;D_1__Bacteroidetes;D_2__Bacteroidia;D_3__Bacteroidales;D_4__Muribaculaceae;__	3.69231	0.410256	0.0546639	0.521839	2.08184e+08	8.82717e+08	0.0965812	0.123077	-2.07504	1.2623	0.282463	-3.25494	3.25494	0.0888289	1.05145	Muribaculaceae(f)
32	Stool_D7	D_0__Bacteria;D_1__Firmicutes;D_2__Clostridia;D_3__Clostridiales;D_4__Lachnospiraceae;D_5__Tyzzerella	3.10256	0.102924	0.0781691	0.748349	1.92253e+08	7.77986e+08	0.082906	0.0991453	-2.0103	1.10696	0.125896	-3.25904	3.25904	0.120976	0.917301	Tyzzerella(g)
49	Stool_D7	D_0__Bacteria;D_1__Firmicutes;D_2__Clostridia;D_3__Clostridiales;D_4__Ruminococcaceae;D_5__Ruminococcaceae UCG-009	6.5641	2.41545	0.0104056	0.120143	4.77512e+07	4.25063e+08	0.0230769	0.0529915	-2.98562	1.98273	0.9203	-3.52932	3.52932	0.0338183	1.47085	Ruminococcaceae UCG-009(g)
21	Stool_D7	D_0__Bacteria;D_1__Firmicutes;D_2__Clostridia;D_3__Clostridiales;D_4__Lachnospiraceae;D_5__A2	5.76923	1.64103	0.0163092	0.200185	6.65963e+08	8.54754e+09	0.335897	1.32051	-3.66503	1.78757	0.698569	-3.61758	3.61758	0.0424038	1.37259	A2(g)
6	Stool_D7	D_0__Bacteria;D_1__Bacteroidetes;D_2__Bacteroidia;D_3__Bacteroidales;D_4__Muribaculaceae;D_5__uncultured bacterium	8.30769	3.69231	0.00394775	0.0546639	1.28239e+10	6.55235e+10	5.71368	8.79487	-2.35283	2.40365	1.2623	-3.79149	3.79149	0.0233276	1.63213	Muribaculaceae(f)
35	Stool_D7	D_0__Bacteria;D_1__Firmicutes;D_2__Clostridia;D_3__Clostridiales;D_4__Lachnospiraceae;__	4.33333	0.230769	0.037373	0.630954	4.14865e+09	9.10092e+09	2.00684	1.27949	-1.13605	1.42744	0.200002	-4.07747	4.07747	0.069407	1.1586	Lachnospiraceae(f)
31	Stool_D7	D_0__Bacteria;D_1__Firmicutes;D_2__Clostridia;D_3__Clostridiales;D_4__Lachnospiraceae;D_5__Roseburia	5.02564	0.641026	0.0249747	0.42334	6.12574e+08	4.00323e+09	0.298291	0.749573	-2.69705	1.6025	0.373311	-4.08328	4.08328	0.0523663	1.28095	Roseburia(g)
2	Stool_D7	D_0__Bacteria;D_1__Bacteroidetes;D_2__Bacteroidia;D_3__Bacteroidales;D_4__Bacteroidaceae;D_5__Bacteroides	4.33333	0.102564	0.037373	0.748774	2.71974e+10	6.12945e+10	11.0641	9.89402	-1.17267	1.42744	0.125649	-4.32446	4.32446	0.069407	1.1586	Bacteroides(g)
43	Stool_D7	D_0__Bacteria;D_1__Firmicutes;D_2__Clostridia;D_3__Clostridiales;D_4__Ruminococcaceae;D_5__Ruminiclostridium	6.5641	1.25641	0.0104056	0.262332	1.29304e+09	7.73506e+09	0.615385	0.935043	-2.57597	1.98273	0.581149	-4.65596	4.65596	0.0338183	1.47085	Ruminiclostridium(g)
58	Stool_D7	D_0__Bacteria;D_1__Firmicutes;D_2__Erysipelotrichia;D_3__Erysipelotrichales;D_4__Erysipelotrichaceae;D_5__Faecalibaculum	4.33333	0	0.037373	1	7.98367e+10	3.91564e+11	37.3889	40.0231	-2.29408	1.42744	0	-4.74186	4.74186	0.069407	1.1586	Faecalibaculum(g)
14	Stool_D7	D_0__Bacteria;D_1__Firmicutes;D_2__Bacilli;D_3__Lactobacillales;D_4__Streptococcaceae;D_5__Lactococcus	8.30769	2.5641	0.00394775	0.109315	2.9864e+09	1.81798e+10	1.39145	2.78803	-2.60377	2.40365	0.961322	-4.79131	4.79131	0.0233276	1.63213	Lactococcus(g)
59	Stool_D7	D_0__Bacteria;D_1__Proteobacteria;D_2__Deltaproteobacteria;D_3__Desulfovibrionales;D_4__Desulfovibrionaceae;D_5__uncultured	6.5641	0.923077	0.0104056	0.336668	7.4783e+08	5.99773e+09	0.358974	0.652137	-2.99223	1.98273	0.472798	-5.01589	5.01589	0.0338183	1.47085	Desulfovibrionaceae(f)
9	Stool_D7	D_0__Bacteria;D_1__Bacteroidetes;D_2__Bacteroidia;D_3__Bacteroidales;D_4__Rikenellaceae;D_5__Alistipes	5.76923	0.230769	0.0163092	0.630954	5.65713e+09	1.57344e+10	2.51624	2.55812	-1.47674	1.78757	0.200002	-5.27378	5.27378	0.0424038	1.37259	Alistipes(g)
37	Stool_D7	D_0__Bacteria;D_1__Firmicutes;D_2__Clostridia;D_3__Clostridiales;D_4__Peptococcaceae;D_5__uncultured	5.76923	0.102564	0.0163092	0.748774	4.23771e+08	1.99738e+09	0.2	0.362393	-2.22892	1.78757	0.125649	-5.52077	5.52077	0.0424038	1.37259	Peptococcaceae(f)
3	Stool_D7	D_0__Bacteria;D_1__Bacteroidetes;D_2__Bacteroidia;D_3__Bacteroidales;D_4__Marinifilaceae;D_5__Butyricimonas	6.5641	0.410256	0.0104056	0.521839	2.28486e+09	7.58296e+09	0.999145	1.2359	-1.7315	1.98273	0.282463	-5.64817	5.64817	0.0338183	1.47085	Butyricimonas(g)
34	Stool_D7	D_0__Bacteria;D_1__Firmicutes;D_2__Clostridia;D_3__Clostridiales;D_4__Lachnospiraceae;D_5__uncultured	8.30769	0.230769	0.00394775	0.630954	1.97295e+09	1.05806e+10	0.937607	1.24188	-2.42051	2.40365	0.200002	-7.32036	7.32036	0.0233276	1.63213	Lachnospiraceae(f)
