# Supplementary material for: A quantitative sequencing framework for absolute abundance measurements of mucosal and lumenal microbial communities
Source: Nat Commun. 2020 May 22;11:2590. doi: 10.1038/s41467-020-16224-6 (PMC7244552; doi:10.1038/s41467-020-16224-6)
Supplement: Supplementary file 3 — Source Data [file 41467_2020_16224_MOESM3_ESM.zip › Source_Data_Files/Fig6AB_data.xlsx]

## Sheet: Stool
	Comp	Microbe	Abs Kruskal-statistic	Rel Kruskal-statistic	Abs p-value	Rel p-value	Abs_keto_average	Abs_control_average	Rel_keto_average	Rel_control_average	log2 FC	-log10 abs p-value	-log10 rel p-value	p-value Ratio	abs p-value Ratio	fdr Abs p-value	-log10 fdr	label
21	Stool_D10	D_0__Bacteria;D_1__Firmicutes;D_2__Clostridia;D_3__Clostridiales;D_4__Lachnospiraceae;D_5__Blautia	0.410256	6.5641	0.521839	0.0104056	2.28523e+09	1.65651e+09	0.969231	0.194872	0.441324	0.282463	1.98273	5.64817	5.64817	0.603697	0.219181	Blautia(g)
29	Stool_D10	D_0__Bacteria;D_1__Firmicutes;D_2__Clostridia;D_3__Clostridiales;D_4__Lachnospiraceae;D_5__Tyzzerella	0.230769	5.89286	0.630954	0.0152024	2.0939e+08	1.77573e+08	0.0897436	0.0299145	0.0551576	0.200002	1.81809	5.37516	5.37516	0.702383	0.153426	Tyzzerella(g)
54	Stool_D10	D_0__Bacteria;D_1__Proteobacteria;D_2__Deltaproteobacteria;D_3__Desulfovibrionales;D_4__Desulfovibrionaceae;D_5__uncultured	0	4.33333	1	0.037373	1.26857e+09	1.57689e+09	0.605983	0.179487	-0.33268	0	1.42744	4.74186	4.74186	1	0	Desulfovibrionaceae(f)
38	Stool_D10	D_0__Bacteria;D_1__Firmicutes;D_2__Clostridia;D_3__Clostridiales;D_4__Ruminococcaceae;D_5__Oscillibacter	1.25641	6.5641	0.262332	0.0104056	1.10961e+09	6.49057e+08	0.488034	0.11453	0.712987	0.581149	1.98273	4.65596	4.65596	0.359943	0.443766	Oscillibacter(g)
39	Stool_D10	D_0__Bacteria;D_1__Firmicutes;D_2__Clostridia;D_3__Clostridiales;D_4__Ruminococcaceae;D_5__Ruminiclostridium	2.5641	7.43626	0.109315	0.00639227	2.63114e+09	1.33354e+09	1.19316	0.204274	0.949511	0.961322	2.19434	4.09601	4.09601	0.174312	0.758672	Ruminiclostridium(g)
44	Stool_D10	D_0__Bacteria;D_1__Firmicutes;D_2__Clostridia;D_3__Clostridiales;D_4__Ruminococcaceae;D_5__Ruminococcaceae UCG-009	2.60047	6.77738	0.106832	0.00923205	1.01766e+08	3.12996e+07	0.0504274	0.00598291	0.775457	0.971299	2.0347	3.53255	3.53255	0.174312	0.758672	Ruminococcaceae UCG-009(g)
51	Stool_D10	D_0__Bacteria;D_1__Firmicutes;D_2__Clostridia;D_3__Clostridiales;D_4__Ruminococcaceae;__	2.5641	6.5641	0.109315	0.0104056	6.80548e+08	3.6766e+08	0.301709	0.0538462	0.781778	0.961322	1.98273	3.39305	3.39305	0.174312	0.758672	Ruminococcaceae(f)
24	Stool_D10	D_0__Bacteria;D_1__Firmicutes;D_2__Clostridia;D_3__Clostridiales;D_4__Lachnospiraceae;D_5__Lachnoclostridium	0.641026	3.69231	0.42334	0.0546639	5.73912e+08	4.79632e+08	0.252991	0.0555556	0.185922	0.373311	1.2623	2.95315	2.95315	0.520355	0.2837	Lachnoclostridium(g)
31	Stool_D10	D_0__Bacteria;D_1__Firmicutes;D_2__Clostridia;D_3__Clostridiales;D_4__Lachnospiraceae;D_5__uncultured	3.10256	6.5641	0.0781691	0.0104056	5.79568e+09	1.30352e+09	2.54444	0.195726	2.11751	1.10696	1.98273	2.90924	2.90924	0.139757	0.854627	Lachnospiraceae(f)
35	Stool_D10	D_0__Bacteria;D_1__Firmicutes;D_2__Clostridia;D_3__Clostridiales;D_4__Peptostreptococcaceae;D_5__Romboutsia	0.102564	2.5641	0.748774	0.109315	4.16677e+09	5.95507e+09	1.75043	0.873504	-0.519722	0.125649	0.961322	2.77604	2.77604	0.818105	0.087191	Romboutsia(g)
1	Stool_D10	D_0__Bacteria;D_1__Actinobacteria;D_2__Coriobacteriia;D_3__Coriobacteriales;D_4__Eggerthellaceae;D_5__Enterorhabdus	5.02564	8.3662	0.0249747	0.00382265	7.55321e+08	3.51479e+08	0.348718	0.0521368	0.989112	1.6025	2.41764	2.70782	2.70782	0.0613961	1.21186	Enterorhabdus(g)
26	Stool_D10	D_0__Bacteria;D_1__Firmicutes;D_2__Clostridia;D_3__Clostridiales;D_4__Lachnospiraceae;D_5__Lachnospiraceae NK4A136 group	5.02564	8.30769	0.0249747	0.00394775	5.33659e+09	8.57017e+08	2.36239	0.135043	2.58438	1.6025	2.40365	2.66136	2.66136	0.0613961	1.21186	Lachnospiraceae NK4A136 group(g)
58	Stool_D10	D_0__Bacteria;D_1__Verrucomicrobia;D_2__Verrucomicrobiae;D_3__Verrucomicrobiales;D_4__Akkermansiaceae;D_5__Akkermansia	0.923077	3.69231	0.336668	0.0546639	3.01409e+10	2.04651e+10	13.0701	2.89744	0.556651	0.472798	1.2623	2.62267	2.62267	0.44141	0.355158	Akkermansia(g)
48	Stool_D10	D_0__Bacteria;D_1__Firmicutes;D_2__Clostridia;D_3__Clostridiales;D_4__Ruminococcaceae;D_5__UBA1819	0	1.65842	1	0.197817	1.21877e+08	1.47239e+08	0.0547009	0.0222222	-0.451927	0	0.703737	2.33776	2.33776	1	0	UBA1819(g)
56	Stool_D10	D_0__Bacteria;D_1__Tenericutes;D_2__Mollicutes;D_3__Mollicutes RF39;D_4__uncultured Lachnospiraceae bacterium;D_5__uncultured Lachnospiraceae bacterium	0	1.65258	1	0.198608	1.6217e+08	1.7397e+08	0.0760684	0.0230769	-0.267875	0	0.702004	2.33201	2.33201	1	0	uncultured Lachnospiraceae bacterium(g)
52	Stool_D10	D_0__Bacteria;D_1__Firmicutes;D_2__Erysipelotrichia;D_3__Erysipelotrichales;D_4__Erysipelotrichaceae;D_5__Erysipelatoclostridium	0.230769	2.32222	0.630954	0.127538	9.78154e+08	3.36847e+08	0.398291	0.0589744	1.41306	0.200002	0.894361	2.30661	2.30661	0.702383	0.153426	Erysipelatoclostridium(g)
5	Stool_D10	D_0__Bacteria;D_1__Bacteroidetes;D_2__Bacteroidia;D_3__Bacteroidales;D_4__Muribaculaceae;D_5__uncultured Bacteroidales bacterium	0.410256	2.5641	0.521839	0.109315	9.39391e+08	1.14982e+09	0.417094	0.174359	-0.317497	0.282463	0.961322	2.25512	2.25512	0.603697	0.219181	uncultured Bacteroidales bacterium(g)
50	Stool_D10	D_0__Bacteria;D_1__Firmicutes;D_2__Clostridia;D_3__Clostridiales;D_4__Ruminococcaceae;D_5__uncultured	5.76923	8.33684	0.0163092	0.00388491	2.02066e+09	2.43153e+08	0.909402	0.0333333	2.87072	1.78757	2.41062	2.06973	2.06973	0.0534578	1.27199	Ruminococcaceae(f)
33	Stool_D10	D_0__Bacteria;D_1__Firmicutes;D_2__Clostridia;D_3__Clostridiales;D_4__Peptococcaceae;D_5__Peptococcus	5.09693	7.6235	0.0239683	0.00576125	8.83412e+07	2.29053e+07	0.0401709	0.0042735	0.789226	1.62036	2.23948	2.05667	2.05667	0.0613961	1.21186	Peptococcus(g)
32	Stool_D10	D_0__Bacteria;D_1__Firmicutes;D_2__Clostridia;D_3__Clostridiales;D_4__Lachnospiraceae;__	5.76923	8.30769	0.0163092	0.00394775	8.28664e+09	1.7145e+09	3.70769	0.226496	2.24608	1.78757	2.40365	2.04658	2.04658	0.0534578	1.27199	Lachnospiraceae(f)
41	Stool_D10	D_0__Bacteria;D_1__Firmicutes;D_2__Clostridia;D_3__Clostridiales;D_4__Ruminococcaceae;D_5__Ruminiclostridium 9	5.76923	8.30769	0.0163092	0.00394775	1.90519e+09	5.01416e+08	0.863248	0.0589744	1.83789	1.78757	2.40365	2.04658	2.04658	0.0534578	1.27199	Ruminiclostridium 9(g)
18	Stool_D10	D_0__Bacteria;D_1__Firmicutes;D_2__Clostridia;D_3__Clostridiales;D_4__Lachnospiraceae;D_5__A2	0.025641	1.25641	0.87278	0.262332	3.09186e+09	2.27235e+09	1.39915	0.364957	0.427635	0.0590952	0.581149	1.73423	1.73423	0.936255	0.0286058	A2(g)
30	Stool_D10	D_0__Bacteria;D_1__Firmicutes;D_2__Clostridia;D_3__Clostridiales;D_4__Lachnospiraceae;D_5__[Eubacterium] xylanophilum group	4.49034	6.40667	0.0340869	0.0113693	8.69359e+07	1.90554e+07	0.0367521	0.0034188	0.868621	1.46741	1.94427	1.58408	1.58408	0.0804452	1.0945	[Eubacterium] xylanophilum group(g)
46	Stool_D10	D_0__Bacteria;D_1__Firmicutes;D_2__Clostridia;D_3__Clostridiales;D_4__Ruminococcaceae;D_5__Ruminococcaceae UCG-013	1.05179	2.40486	0.305095	0.120959	2.56132e+07	1.37489e+07	0.0128205	0.0025641	-0.398832	0.515566	0.917362	1.33474	1.33474	0.409104	0.388166	Ruminococcaceae UCG-013(g)
49	Stool_D10	D_0__Bacteria;D_1__Firmicutes;D_2__Clostridia;D_3__Clostridiales;D_4__Ruminococcaceae;D_5__[Eubacterium] coprostanoligenes group	0.730412	1.86985	0.39275	0.171492	1.32395e+08	8.04322e+07	0.0564103	0.00683761	0.318431	0.405884	0.765757	1.19547	1.19547	0.493026	0.30713	[Eubacterium] coprostanoligenes group(g)
28	Stool_D10	D_0__Bacteria;D_1__Firmicutes;D_2__Clostridia;D_3__Clostridiales;D_4__Lachnospiraceae;D_5__Roseburia	0.778363	1.85906	0.377642	0.172733	2.51599e+09	1.0569e+09	1.18889	0.208547	1.21113	0.422919	0.762625	1.12848	1.12848	0.484367	0.314825	Roseburia(g)
55	Stool_D10	D_0__Bacteria;D_1__Proteobacteria;D_2__Gammaproteobacteria;D_3__Betaproteobacteriales;D_4__Burkholderiaceae;D_5__Parasutterella	0.00643275	0.521053	0.936075	0.470393	1.07413e+09	1.65102e+09	0.44359	0.231624	-0.635329	0.0286895	0.327539	0.992757	0.992757	0.986222	0.00602552	Parasutterella(g)
16	Stool_D10	D_0__Bacteria;D_1__Firmicutes;D_2__Clostridia;D_3__Clostridiales;D_4__Clostridiaceae 1;D_5__Candidatus Arthromitus	2.75689	3.67361	0.0968362	0.0552803	7.03498e+07	2.4227e+07	0.0358974	0.00598291	0.468444	1.01396	1.25743	0.808781	0.808781	0.168039	0.774589	Candidatus Arthromitus(g)
37	Stool_D10	D_0__Bacteria;D_1__Firmicutes;D_2__Clostridia;D_3__Clostridiales;D_4__Ruminococcaceae;D_5__Candidatus Soleaferrea	5.3247	5.74933	0.0210252	0.0164949	5.9077e+07	6.21487e+06	0.025641	0.0017094	0.780603	1.67726	1.78265	0.350099	0.350099	0.0613961	1.21186	Candidatus Soleaferrea(g)
22	Stool_D10	D_0__Bacteria;D_1__Firmicutes;D_2__Clostridia;D_3__Clostridiales;D_4__Lachnospiraceae;D_5__Dorea	7.17391	7.20524	0.00739713	0.0072691	7.79493e+07	0	0.0324786	0	1.3625	2.13094	2.13852	0.0251875	0.0251875	0.0311736	1.50621	Dorea(g)
23	Stool_D10	D_0__Bacteria;D_1__Firmicutes;D_2__Clostridia;D_3__Clostridiales;D_4__Lachnospiraceae;D_5__GCA-900066575	8.30769	8.33684	0.00394775	0.00388491	1.93601e+09	8.71426e+07	0.799145	0.0136752	3.99915	2.40365	2.41062	0.0231514	0.0231514	0.0211743	1.67419	GCA-900066575(g)
3	Stool_D10	D_0__Bacteria;D_1__Bacteroidetes;D_2__Bacteroidia;D_3__Bacteroidales;D_4__Marinifilaceae;D_5__Butyricimonas	8.30769	8.33684	0.00394775	0.00388491	4.38337e+08	4.39013e+09	0.203419	0.754701	-3.29949	2.40365	2.41062	0.0231514	0.0231514	0.0211743	1.67419	Butyricimonas(g)
4	Stool_D10	D_0__Bacteria;D_1__Bacteroidetes;D_2__Bacteroidia;D_3__Bacteroidales;D_4__Muribaculaceae;D_5__Gram-negative bacterium cTPY-13	5.22772	5.25373	0.0222296	0.0218998	0	3.71247e+08	0	0.0504274	-5.19564	1.65307	1.65956	0.021568	0.021568	0.0613961	1.21186	Gram-negative bacterium cTPY-13(g)
20	Stool_D10	D_0__Bacteria;D_1__Firmicutes;D_2__Clostridia;D_3__Clostridiales;D_4__Lachnospiraceae;D_5__Acetatifactor	4.3948	4.41044	0.0360487	0.0357196	5.19971e+08	6.19461e+07	0.255556	0.00940171	2.45921	1.44311	1.44709	0.0132296	0.0132296	0.0816669	1.08795	Acetatifactor(g)
13	Stool_D10	D_0__Bacteria;D_1__Firmicutes;D_2__Bacilli;D_3__Lactobacillales;D_4__Lactobacillaceae;D_5__Lactobacillus	8.30769	8.30769	0.00394775	0.00394775	1.44958e+10	1.34731e+11	6.63162	19.2949	-3.21565	2.40365	2.40365	0	0	0.0211743	1.67419	Lactobacillus(g)
0	Stool_D10	D_0__Bacteria;D_1__Actinobacteria;D_2__Actinobacteria;D_3__Bifidobacteriales;D_4__Bifidobacteriaceae;D_5__Bifidobacterium	3.96992	3.96992	0.0463198	0.0463198	3.18275e+08	1.42272e+09	0.152991	0.1	-2.14565	1.33423	1.33423	0	0	0.0910957	1.0405	Bifidobacterium(g)
19	Stool_D10	D_0__Bacteria;D_1__Firmicutes;D_2__Clostridia;D_3__Clostridiales;D_4__Lachnospiraceae;D_5__ASF356	5.22772	5.22772	0.0222296	0.0222296	0	2.44284e+08	0	0.0290598	-4.65441	1.65307	1.65307	0	0	0.0613961	1.21186	ASF356(g)
9	Stool_D10	D_0__Bacteria;D_1__Bacteroidetes;D_2__Bacteroidia;D_3__Bacteroidales;D_4__Rikenellaceae;D_5__Alistipes	8.30769	8.30769	0.00394775	0.00394775	1.11012e+09	1.14907e+10	0.525641	2.01795	-3.3617	2.40365	2.40365	0	0	0.0211743	1.67419	Alistipes(g)
27	Stool_D10	D_0__Bacteria;D_1__Firmicutes;D_2__Clostridia;D_3__Clostridiales;D_4__Lachnospiraceae;D_5__Marvinbryantia	3.74468	3.74468	0.0529758	0.0529758	5.66876e+08	1.34844e+09	0.226496	0.217949	-1.25885	1.27592	1.27592	0	0	0.0976742	1.01022	Marvinbryantia(g)
12	Stool_D10	D_0__Bacteria;D_1__Firmicutes;D_2__Bacilli;D_3__Lactobacillales;D_4__Enterococcaceae;D_5__Enterococcus	2.23308	1.99937	0.135084	0.157364	1.16982e+09	1.39995e+08	0.507692	0.0162393	2.75761	0.869396	0.803093	-0.220252	0.220252	0.204358	0.689608	Enterococcus(g)
8	Stool_D10	D_0__Bacteria;D_1__Bacteroidetes;D_2__Bacteroidia;D_3__Bacteroidales;D_4__Prevotellaceae;D_5__Prevotellaceae UCG-001	3.86388	3.24699	0.0493362	0.0715548	1.50386e+07	7.87499e+07	0.00598291	0.0153846	-2.1182	1.30683	1.14536	-0.536403	0.536403	0.0938979	1.02734	Prevotellaceae UCG-001(g)
15	Stool_D10	D_0__Bacteria;D_1__Firmicutes;D_2__Clostridia;D_3__Clostridiales;D_4__Christensenellaceae;D_5__uncultured	8.33684	7.48881	0.00388491	0.00620836	2.35105e+07	3.69396e+08	0.00940171	0.057265	-3.54618	2.41062	2.20702	-0.676331	0.676331	0.0211743	1.67419	Christensenellaceae(f)
11	Stool_D10	D_0__Bacteria;D_1__Deferribacteres;D_2__Deferribacteres;D_3__Deferribacterales;D_4__Deferribacteraceae;D_5__Mucispirillum	0.410256	0.0260973	0.521839	0.871663	4.67186e+08	2.4184e+08	0.218803	0.0470085	0.790718	0.282463	0.0596514	-0.740165	0.740165	0.603697	0.219181	Mucispirillum(g)
34	Stool_D10	D_0__Bacteria;D_1__Firmicutes;D_2__Clostridia;D_3__Clostridiales;D_4__Peptococcaceae;D_5__uncultured	1.64103	0.778363	0.200185	0.377642	4.58632e+08	8.48625e+08	0.199145	0.131624	-0.911057	0.698569	0.422919	-0.915688	0.915688	0.288071	0.540501	Peptococcaceae(f)
25	Stool_D10	D_0__Bacteria;D_1__Firmicutes;D_2__Clostridia;D_3__Clostridiales;D_4__Lachnospiraceae;D_5__Lachnospiraceae FCS020 group	2.23308	1.16918	0.135084	0.279569	1.83867e+07	2.06431e+08	0.00854701	0.0299145	-3.03244	0.869396	0.553511	-1.04935	1.04935	0.204358	0.689608	Lachnospiraceae FCS020 group(g)
36	Stool_D10	D_0__Bacteria;D_1__Firmicutes;D_2__Clostridia;D_3__Clostridiales;D_4__Ruminococcaceae;D_5__Anaerotruncus	4.02047	2.61905	0.0449512	0.105588	2.22506e+07	1.7936e+08	0.0102564	0.0307692	-2.68279	1.34726	0.976386	-1.23201	1.23201	0.0910957	1.0405	Anaerotruncus(g)
10	Stool_D10	D_0__Bacteria;D_1__Bacteroidetes;D_2__Bacteroidia;D_3__Bacteroidales;D_4__Tannerellaceae;D_5__Parabacteroides	8.30769	6.5641	0.00394775	0.0104056	9.26257e+07	3.30341e+09	0.0401709	0.457265	-5.0085	2.40365	1.98273	-1.39826	1.39826	0.0211743	1.67419	Parabacteroides(g)
43	Stool_D10	D_0__Bacteria;D_1__Firmicutes;D_2__Clostridia;D_3__Clostridiales;D_4__Ruminococcaceae;D_5__Ruminococcaceae UCG-004	1.30193	0.167275	0.253861	0.682545	3.57591e+07	2.13513e+08	0.0179487	0.034188	-2.40549	0.595405	0.165869	-1.42689	1.42689	0.356614	0.447802	Ruminococcaceae UCG-004(g)
57	Stool_D10	D_0__Bacteria;D_1__Tenericutes;D_2__Mollicutes;D_3__Mollicutes RF39;__;__	7.43626	5.06103	0.00639227	0.0244697	3.05884e+07	3.98594e+08	0.0136752	0.0735043	-3.37823	2.19434	1.61137	-1.93659	1.93659	0.0294333	1.53116	Mollicutes RF39(o)
7	Stool_D10	D_0__Bacteria;D_1__Bacteroidetes;D_2__Bacteroidia;D_3__Bacteroidales;D_4__Muribaculaceae;__	4.33333	2.08421	0.037373	0.148829	1.25206e+08	5.73864e+08	0.0555556	0.091453	-2.15864	1.42744	0.827312	-1.99359	1.99359	0.0816669	1.08795	Muribaculaceae(f)
14	Stool_D10	D_0__Bacteria;D_1__Firmicutes;D_2__Bacilli;D_3__Lactobacillales;D_4__Streptococcaceae;D_5__Lactococcus	8.30769	5.76923	0.00394775	0.0163092	3.33619e+09	1.7397e+10	1.52821	2.71538	-2.38065	2.40365	1.78757	-2.04658	2.04658	0.0211743	1.67419	Lactococcus(g)
45	Stool_D10	D_0__Bacteria;D_1__Firmicutes;D_2__Clostridia;D_3__Clostridiales;D_4__Ruminococcaceae;D_5__Ruminococcaceae UCG-010	2.07692	0.161385	0.149541	0.687885	7.71314e+07	1.65394e+08	0.034188	0.0273504	-1.18116	0.825239	0.162484	-2.20162	2.20162	0.220573	0.656447	Ruminococcaceae UCG-010(g)
42	Stool_D10	D_0__Bacteria;D_1__Firmicutes;D_2__Clostridia;D_3__Clostridiales;D_4__Ruminococcaceae;D_5__Ruminococcaceae NK4A214 group	4.15157	1.61765	0.0415959	0.20342	8.65724e+06	6.63749e+07	0.0034188	0.00940171	-2.35569	1.38095	0.691606	-2.28995	2.28995	0.0876486	1.05726	Ruminococcaceae NK4A214 group(g)
17	Stool_D10	D_0__Bacteria;D_1__Firmicutes;D_2__Clostridia;D_3__Clostridiales;D_4__Clostridiales vadinBB60 group;D_5__uncultured bacterium	8.42553	4.47413	0.00369988	0.0344118	3.30975e+07	5.68221e+08	0.017094	0.107692	-3.77056	2.43181	1.46329	-3.21735	3.21735	0.0211743	1.67419	Clostridiales vadinBB60 group(f)
6	Stool_D10	D_0__Bacteria;D_1__Bacteroidetes;D_2__Bacteroidia;D_3__Bacteroidales;D_4__Muribaculaceae;D_5__uncultured bacterium	8.30769	4.33333	0.00394775	0.037373	8.03844e+09	4.25843e+10	3.51966	6.50598	-2.40452	2.40365	1.42744	-3.24289	3.24289	0.0211743	1.67419	Muribaculaceae(f)
53	Stool_D10	D_0__Bacteria;D_1__Firmicutes;D_2__Erysipelotrichia;D_3__Erysipelotrichales;D_4__Erysipelotrichaceae;D_5__Faecalibaculum	8.30769	3.69231	0.00394775	0.0546639	1.01357e+11	3.8741e+11	46.7239	54.2684	-1.93439	2.40365	1.2623	-3.79149	3.79149	0.0211743	1.67419	Faecalibaculum(g)
47	Stool_D10	D_0__Bacteria;D_1__Firmicutes;D_2__Clostridia;D_3__Clostridiales;D_4__Ruminococcaceae;D_5__Ruminococcaceae UCG-014	7.41026	2.5731	0.00648531	0.108695	4.85427e+08	2.44684e+09	0.208547	0.42735	-2.32132	2.18807	0.963792	-4.06696	4.06696	0.0294333	1.53116	Ruminococcaceae UCG-014(g)
40	Stool_D10	D_0__Bacteria;D_1__Firmicutes;D_2__Clostridia;D_3__Clostridiales;D_4__Ruminococcaceae;D_5__Ruminiclostridium 5	5.76923	0.160819	0.0163092	0.688404	2.85038e+08	1.38273e+09	0.12735	0.201709	-2.25898	1.78757	0.162157	-5.3995	5.3995	0.0534578	1.27199	Ruminiclostridium 5(g)
2	Stool_D10	D_0__Bacteria;D_1__Bacteroidetes;D_2__Bacteroidia;D_3__Bacteroidales;D_4__Bacteroidaceae;D_5__Bacteroides	8.30769	1.64103	0.00394775	0.200185	8.81296e+09	3.36643e+10	3.98974	5.57778	-1.93319	2.40365	0.698569	-5.66416	5.66416	0.0211743	1.67419	Bacteroides(g)

## Sheet: LSI-S
	Comp	Microbe	Abs Kruskal-statistic	Rel Kruskal-statistic	Abs p-value	Rel p-value	Abs_keto_average	Abs_control_average	Rel_keto_average	Rel_control_average	log2 FC	-log10 abs p-value	-log10 rel p-value	p-value Ratio	fdr Abs p-value	-log10 fdr	label
7	LSI-S	D_0__Bacteria;D_1__Firmicutes;D_2__Bacilli;D_3__Lactobacillales;D_4__Streptococcaceae;D_5__Lactococcus	7.5	0.833333	0.0061699	0.36131	1.20455e+08	4.30508e+08	2.53333	4.58154	-1.83703	2.20972	0.44212	5.87185	0.0431893	1.36462	Lactococcus(g)
4	LSI-S	D_0__Bacteria;D_1__Bacteroidetes;D_2__Bacteroidia;D_3__Bacteroidales;D_4__Muribaculaceae;D_5__uncultured bacterium	4.03333	0.133333	0.0446097	0.715001	1.22328e+08	3.48414e+08	2.58547	3.04103	-1.51012	1.35057	0.145694	4.00251	0.078067	1.10753	Muribaculaceae(f)
18	LSI-S	D_0__Bacteria;D_1__Firmicutes;D_2__Clostridia;D_3__Clostridiales;D_4__Peptostreptococcaceae;D_5__Romboutsia	0.833333	3.33333	0.36131	0.0678892	8.93195e+07	5.51605e+07	2.13419	0.454359	0.681174	0.44212	1.1682	2.41199	0.404668	0.392901	Romboutsia(g)
27	LSI-S	D_0__Bacteria;D_1__Verrucomicrobia;D_2__Verrucomicrobiae;D_3__Verrucomicrobiales;D_4__Akkermansiaceae;D_5__Akkermansia	4.03333	6.53333	0.0446097	0.0105871	2.57219e+08	3.77208e+07	5.57607	0.419487	2.74468	1.35057	1.97522	2.07505	0.078067	1.10753	Akkermansia(g)
6	LSI-S	D_0__Bacteria;D_1__Firmicutes;D_2__Bacilli;D_3__Lactobacillales;D_4__Lactobacillaceae;D_5__Lactobacillus	6.53333	4.03333	0.0105871	0.0446097	9.0513e+08	3.69563e+09	16.9556	35.9877	-2.02951	1.97522	1.35057	2.07505	0.0493419	1.30678	Lactobacillus(g)
8	LSI-S	D_0__Bacteria;D_1__Firmicutes;D_2__Bacilli;D_3__Lactobacillales;D_4__Streptococcaceae;D_5__Streptococcus	2.52302	4.68519	0.112196	0.0304238	876163	318036	0.0179487	0.00410256	0.139925	0.950023	1.51679	1.88275	0.149594	0.825085	Streptococcus(g)
9	LSI-S	D_0__Bacteria;D_1__Firmicutes;D_2__Clostridia;D_3__Clostridiales;D_4__Clostridiaceae 1;D_5__Candidatus Arthromitus	2.17284	4.10802	0.140467	0.0426802	6.87658e+07	1.13618e+07	1.47863	0.0994872	2.51719	0.852427	1.36977	1.71859	0.178776	0.747691	Candidatus Arthromitus(g)
17	LSI-S	D_0__Bacteria;D_1__Firmicutes;D_2__Clostridia;D_3__Clostridiales;D_4__Lachnospiraceae;__	5.90159	7.85714	0.0151272	0.00506203	9.59968e+06	405332	0.17094	0.00615385	3.16451	1.82024	2.29568	1.57936	0.0493419	1.30678	Lachnospiraceae(f)
13	LSI-S	D_0__Bacteria;D_1__Firmicutes;D_2__Clostridia;D_3__Clostridiales;D_4__Lachnospiraceae;D_5__Lachnospiraceae NK4A136 group	3.49206	5.12621	0.0616637	0.0235671	1.37674e+06	337777	0.0307692	0.00512821	0.647982	1.20997	1.62769	1.38765	0.0959213	1.01809	Lachnospiraceae NK4A136 group(g)
15	LSI-S	D_0__Bacteria;D_1__Firmicutes;D_2__Clostridia;D_3__Clostridiales;D_4__Lachnospiraceae;D_5__Roseburia	2.97	4.45896	0.0848219	0.0347186	1.4343e+06	270222	0.0324786	0.00410256	0.796492	1.07149	1.45944	1.28873	0.125001	0.903088	Roseburia(g)
0	LSI-S	D_0__Bacteria;D_1__Actinobacteria;D_2__Actinobacteria;D_3__Bifidobacteriales;D_4__Bifidobacteriaceae;D_5__Bifidobacterium	2.82857	4.24561	0.0926007	0.0393518	4.47389e+06	8.03113e+06	0.108547	0.025641	-0.888982	1.03339	1.40503	1.23459	0.129641	0.887258	Bifidobacterium(g)
5	LSI-S	D_0__Bacteria;D_1__Firmicutes;D_2__Bacilli;D_3__Lactobacillales;D_4__Enterococcaceae;D_5__Enterococcus	0.305556	1.03178	0.58042	0.30974	4.44229e+07	1.76835e+06	0.88547	0.0205128	4.18222	0.236257	0.509002	0.906039	0.601917	0.220463	Enterococcus(g)
24	LSI-S	D_0__Bacteria;D_1__Proteobacteria;D_2__Gammaproteobacteria;D_3__Betaproteobacteriales;D_4__Burkholderiaceae;D_5__Parasutterella	0.0333333	0.533333	0.855132	0.465209	4.629e+07	2.85119e+07	0.965812	0.260513	0.671905	0.0679668	0.332352	0.878269	0.855132	0.0679668	Parasutterella(g)
3	LSI-S	D_0__Bacteria;D_1__Bacteroidetes;D_2__Bacteroidia;D_3__Bacteroidales;D_4__Muribaculaceae;D_5__uncultured Bacteroidales bacterium	6.53333	7.53425	0.0105871	0.0060537	1.55347e+07	3.97824e+06	0.364957	0.0410256	1.75581	1.97522	2.21798	0.806422	0.0493419	1.30678	uncultured Bacteroidales bacterium(g)
10	LSI-S	D_0__Bacteria;D_1__Firmicutes;D_2__Clostridia;D_3__Clostridiales;D_4__Lachnospiraceae;D_5__A2	5.63333	6.53333	0.0176221	0.0105871	2.28766e+07	2.08496e+06	0.441026	0.0246154	3.0573	1.75394	1.97522	0.735073	0.0493419	1.30678	A2(g)
22	LSI-S	D_0__Bacteria;D_1__Firmicutes;D_2__Erysipelotrichia;D_3__Erysipelotrichales;D_4__Erysipelotrichaceae;D_5__Faecalibaculum	1.2	0.833333	0.273322	0.36131	2.95318e+09	9.18217e+09	64.3718	54.719	-1.63656	0.563326	0.44212	0.402639	0.318875	0.496379	Faecalibaculum(g)
2	LSI-S	D_0__Bacteria;D_1__Bacteroidetes;D_2__Bacteroidia;D_3__Bacteroidales;D_4__Bacteroidaceae;D_5__Bacteroides	5.65906	6.13073	0.0173655	0.0132852	5.51172e+06	809292	0.111966	0.00923077	1.9372	1.76031	1.87663	0.386404	0.0493419	1.30678	Bacteroides(g)
16	LSI-S	D_0__Bacteria;D_1__Firmicutes;D_2__Clostridia;D_3__Clostridiales;D_4__Lachnospiraceae;D_5__uncultured	1.94234	2.24185	0.163414	0.13432	3.32992e+06	472888	0.0555556	0.00717949	1.61464	0.78671	0.871858	0.282857	0.198939	0.701279	Lachnospiraceae(f)
21	LSI-S	D_0__Bacteria;D_1__Firmicutes;D_2__Erysipelotrichia;D_3__Erysipelotrichales;D_4__Erysipelotrichaceae;D_5__Erysipelatoclostridium	0.55873	0.710526	0.454772	0.399269	3.8989e+06	511435	0.0948718	0.00820513	1.78122	0.342206	0.398734	0.187783	0.489755	0.310021	Erysipelatoclostridium(g)
20	LSI-S	D_0__Bacteria;D_1__Firmicutes;D_2__Clostridia;D_3__Clostridiales;D_4__Ruminococcaceae;__	5.28	5.38776	0.0215717	0.0202785	848315	67555.4	0.017094	0.00102564	0.514689	1.66611	1.69296	0.0891891	0.0549099	1.26035	Ruminococcaceae(f)
1	LSI-S	D_0__Bacteria;D_1__Actinobacteria;D_2__Coriobacteriia;D_3__Coriobacteriales;D_4__Eggerthellaceae;D_5__Enterorhabdus	7.5	7.56881	0.0061699	0.00593871	1.11542e+07	2.73847e+06	0.245299	0.0215385	1.7315	2.20972	2.22631	0.0550981	0.0431893	1.36462	Enterorhabdus(g)
23	LSI-S	D_0__Bacteria;D_1__Proteobacteria;D_2__Deltaproteobacteria;D_3__Desulfovibrionales;D_4__Desulfovibrionaceae;D_5__uncultured	7.63889	7.67442	0.00571231	0.00560091	4.2923e+06	591467	0.0974359	0.00512821	1.81941	2.24319	2.25174	0.0284119	0.0431893	1.36462	Desulfovibrionaceae(f)
12	LSI-S	D_0__Bacteria;D_1__Firmicutes;D_2__Clostridia;D_3__Clostridiales;D_4__Lachnospiraceae;D_5__Lachnoclostridium	7.53425	7.56881	0.0060537	0.00593871	1.63633e+07	706837	0.293162	0.00615385	3.56919	2.21798	2.22631	0.0276695	0.0431893	1.36462	Lachnoclostridium(g)
19	LSI-S	D_0__Bacteria;D_1__Firmicutes;D_2__Clostridia;D_3__Clostridiales;D_4__Ruminococcaceae;D_5__Ruminiclostridium	4.47154	4.49898	0.0344638	0.0339151	540773	0	0.0111111	0	0.168115	1.46264	1.46961	0.0231537	0.0689276	1.16161	Ruminiclostridium(g)
26	LSI-S	D_0__Bacteria;D_1__Tenericutes;D_2__Mollicutes;D_3__Mollicutes RF39;D_4__uncultured Lachnospiraceae bacterium;D_5__uncultured Lachnospiraceae bacterium	4.47154	4.49898	0.0344638	0.0339151	646004	0	0.0128205	0	0.351322	1.46264	1.46961	0.0231537	0.0689276	1.16161	uncultured Lachnospiraceae bacterium(g)
25	LSI-S	D_0__Bacteria;D_1__Proteobacteria;D_2__Gammaproteobacteria;D_3__Enterobacteriales;D_4__Enterobacteriaceae;D_5__Escherichia-Shigella	4.47154	4.49898	0.0344638	0.0339151	2.96141e+06	0	0.0589744	0	2.20892	1.46264	1.46961	0.0231537	0.0689276	1.16161	Escherichia-Shigella(g)
11	LSI-S	D_0__Bacteria;D_1__Firmicutes;D_2__Clostridia;D_3__Clostridiales;D_4__Lachnospiraceae;D_5__Dorea	6.19369	6.19369	0.0128206	0.0128206	2.94416e+06	0	0.0615385	0	2.20111	1.89209	1.89209	0	0.0493419	1.30678	Dorea(g)
14	LSI-S	D_0__Bacteria;D_1__Firmicutes;D_2__Clostridia;D_3__Clostridiales;D_4__Lachnospiraceae;D_5__Marvinbryantia	3.66667	3.66667	0.0555111	0.0555111	4.62432e+06	3.32622e+06	0.12735	0.0369231	0.274723	1.25562	1.25562	0	0.09143	1.03891	Marvinbryantia(g)
