# Supplementary material for: A quantitative sequencing framework for absolute abundance measurements of mucosal and lumenal microbial communities
Source: Nat Commun. 2020 May 22;11:2590. doi: 10.1038/s41467-020-16224-6 (PMC7244552; doi:10.1038/s41467-020-16224-6)
Supplement: Supplementary file 3 — Source Data [file 41467_2020_16224_MOESM3_ESM.zip › Source_Data_Files/FigS1_data.xlsx]

## Sheet: Sheet1
	Source	Origin	ng/mg
0	SI-C	Host ng/mg	1.55672
1	SI-C	Host ng/mg	266.02
2	SI-C	Host ng/mg	411.088
3	SI-C	Host ng/mg	664.575
4	SI-C	Host ng/mg	235.569
5	SI-C	Host ng/mg	128.591
6	SI-S	Host ng/mg	3722.42
7	SI-C	Host ng/mg	735.917
8	SI-S	Host ng/mg	4232.57
9	SI-C	Host ng/mg	339.172
10	SI-C	Host ng/mg	366.759
11	SI-C	Host ng/mg	0
12	SI-C	Host ng/mg	229.641
13	SI-C	Host ng/mg	24.7708
14	SI-C	Host ng/mg	10.1581
15	SI-C	Host ng/mg	318.992
16	SI-C	Host ng/mg	77.5858
17	SI-S	Host ng/mg	4460.78
18	SI-S	Host ng/mg	4301.64
19	SI-C	Host ng/mg	173.502
20	SI-C	Host ng/mg	554.465
21	SI-C	Host ng/mg	527.413
22	SI-C	Host ng/mg	251.115
23	SI-S	Host ng/mg	4136.8
24	SI-C	Host ng/mg	0
25	SI-S	Host ng/mg	3537.14
26	SI-C	Host ng/mg	0
27	SI-C	Host ng/mg	68.8442
28	SI-S	Host ng/mg	3941.34
29	SI-C	Host ng/mg	4.75929
30	SI-S	Host ng/mg	3973.48
31	SI-S	Host ng/mg	2105.64
32	SI-S	Host ng/mg	3959.59
33	SI-C	Host ng/mg	152.936
34	SI-S	Host ng/mg	3599.15
35	SI-S	Host ng/mg	4003.73
36	SI-S	Host ng/mg	2552.34
37	SI-S	Host ng/mg	4135.11
38	SI-S	Host ng/mg	3181.72
39	SI-S	Host ng/mg	4734.8
40	SI-S	Host ng/mg	4103.78
41	SI-S	Host ng/mg	2852.16
42	SI-S	Host ng/mg	3936.34
43	SI-S	Host ng/mg	3122.12
44	SI-S	Host ng/mg	3400
45	SI-S	Host ng/mg	3299.55
46	SI-C	Bacterial ng/mg	9.53526
47	SI-C	Bacterial ng/mg	2.74038
48	SI-C	Bacterial ng/mg	35.7105
49	SI-C	Bacterial ng/mg	3.42949
50	SI-C	Bacterial ng/mg	21.5011
51	SI-C	Bacterial ng/mg	7.50534
52	SI-S	Bacterial ng/mg	0.125534
53	SI-C	Bacterial ng/mg	2.17949
54	SI-S	Bacterial ng/mg	0.0650641
55	SI-C	Bacterial ng/mg	6.89103
56	SI-C	Bacterial ng/mg	4.70085
57	SI-C	Bacterial ng/mg	6.86432
58	SI-C	Bacterial ng/mg	10.0694
59	SI-C	Bacterial ng/mg	9.82906
60	SI-C	Bacterial ng/mg	2.36645
61	SI-C	Bacterial ng/mg	24.9733
62	SI-C	Bacterial ng/mg	6.57051
63	SI-S	Bacterial ng/mg	0.126603
64	SI-S	Bacterial ng/mg	0.171474
65	SI-C	Bacterial ng/mg	6.25
66	SI-C	Bacterial ng/mg	0.188568
67	SI-C	Bacterial ng/mg	2.41453
68	SI-C	Bacterial ng/mg	5.68376
69	SI-S	Bacterial ng/mg	0.100962
70	SI-C	Bacterial ng/mg	31.1699
71	SI-S	Bacterial ng/mg	0.162927
72	SI-C	Bacterial ng/mg	16.0791
73	SI-C	Bacterial ng/mg	43.3226
74	SI-S	Bacterial ng/mg	0.25
75	SI-C	Bacterial ng/mg	11.9391
76	SI-S	Bacterial ng/mg	0.47703
77	SI-S	Bacterial ng/mg	0.173611
78	SI-S	Bacterial ng/mg	0.122863
79	SI-C	Bacterial ng/mg	4.67147
80	SI-S	Bacterial ng/mg	0.0504274
81	SI-S	Bacterial ng/mg	0.0471154
82	SI-S	Bacterial ng/mg	0.428419
83	SI-S	Bacterial ng/mg	0.785256
84	SI-S	Bacterial ng/mg	0.535791
85	SI-S	Bacterial ng/mg	0.196047
86	SI-S	Bacterial ng/mg	0.236645
87	SI-S	Bacterial ng/mg	0.0519231
88	SI-S	Bacterial ng/mg	0.245192
89	SI-S	Bacterial ng/mg	0.0120833
90	SI-S	Bacterial ng/mg	0.121795
91	SI-S	Bacterial ng/mg	0.115385
92	Stool	Host ng/mg	0
93	LI-S	Host ng/mg	3522.66
94	Stool	Host ng/mg	0
95	LI-S	Host ng/mg	4404.25
96	Stool	Host ng/mg	0
97	LI-S	Host ng/mg	4863.5
98	LI-S	Host ng/mg	4620.26
99	Stool	Host ng/mg	0
100	Stool	Host ng/mg	0
101	LI-S	Host ng/mg	3699.39
102	Stool	Host ng/mg	0
103	LI-S	Host ng/mg	3432.76
104	Stool	Host ng/mg	0
105	LI-S	Host ng/mg	4399.81
106	Stool	Host ng/mg	0
107	Stool	Host ng/mg	0
108	Stool	Host ng/mg	0
109	Stool	Host ng/mg	0
110	LI-S	Host ng/mg	3665.37
111	LI-S	Host ng/mg	4354.57
112	Stool	Host ng/mg	0
113	LI-S	Host ng/mg	4262.48
114	LI-S	Host ng/mg	3854.64
115	LI-S	Host ng/mg	4561.84
116	Stool	Bacterial ng/mg	60.6838
117	LI-S	Bacterial ng/mg	0.211538
118	Stool	Bacterial ng/mg	41.453
119	LI-S	Bacterial ng/mg	0.902778
120	Stool	Bacterial ng/mg	142.308
121	LI-S	Bacterial ng/mg	0.485043
122	LI-S	Bacterial ng/mg	0.34562
123	Stool	Bacterial ng/mg	170.513
124	Stool	Bacterial ng/mg	37.6068
125	LI-S	Bacterial ng/mg	0.569444
126	Stool	Bacterial ng/mg	58.3333
127	LI-S	Bacterial ng/mg	1.39423
128	Stool	Bacterial ng/mg	43.3761
129	LI-S	Bacterial ng/mg	1.20406
130	Stool	Bacterial ng/mg	248.291
131	Stool	Bacterial ng/mg	96.3675
132	Stool	Bacterial ng/mg	67.735
133	Stool	Bacterial ng/mg	38.2479
134	LI-S	Bacterial ng/mg	1.58761
135	LI-S	Bacterial ng/mg	1.03846
136	Stool	Bacterial ng/mg	50.641
137	LI-S	Bacterial ng/mg	0.41453
138	LI-S	Bacterial ng/mg	0.316239
139	LI-S	Bacterial ng/mg	0.675214
