# Supplementary material for: A quantitative sequencing framework for absolute abundance measurements of mucosal and lumenal microbial communities
Source: Nat Commun. 2020 May 22;11:2590. doi: 10.1038/s41467-020-16224-6 (PMC7244552; doi:10.1038/s41467-020-16224-6)
Supplement: Supplementary file 3 — Source Data [file 41467_2020_16224_MOESM3_ESM.zip › Source_Data_Files/FigS3_data.xlsx]

## Sheet: Sheet1
	sample-id	input	filtered	denoised	merged	non-chimeric	% Chimera	PCR cycles
5	CC_SW_Chow_10000X	36301	30937	30937	29393	28534	2.92246	35
6	CC_SW_Chow_1000X_2	42292	36053	36053	35020	34213	2.3044	33
7	CC_SW_Chow_1000X	33634	29946	29946	29144	28463	2.33667	29
8	CC_SW_Chow_1000X_3	38859	33908	33908	33294	32580	2.14453	33
9	CC_SW_Chow_1000X_4	39204	34400	34400	33482	32875	1.81291	33
10	CC_SW_Chow_100X	45469	39591	39591	38702	37817	2.2867	25
11	CC_SW_Chow_10X	35632	30157	30157	29452	28770	2.31563	20
12	CC_SW_Chow_2	51473	44392	44392	43589	42425	2.6704	22
13	CC_SW_Chow	38333	32484	32484	30976	29883	3.52854	20
14	CC_SW_Chow_3	45143	39492	39492	38325	37451	2.2805	22
15	CC_SW_Chow_4	46018	39446	39446	38546	37727	2.12473	22
38	M1NP_CC	41543	36453	36453	34197	32633	4.5735	20
39	M1NP_LI-S_5X	45475	38798	38798	36633	35444	3.24571	30
40	M1NP_LSI-C	36659	31557	31557	30474	29471	3.29133	22
41	M1NP_LSI-S_5X	37397	31800	31800	30852	30075	2.51848	30
42	M1NP_SC	36441	32208	32208	30845	29366	4.79494	20
43	M1NP_Stool	45748	39682	39682	38283	37669	1.60385	20
44	M1NP_USI-C	33181	28897	28897	27963	27659	1.08715	20
45	M1NP_USI-S_5X	40380	36047	36047	35003	34555	1.27989	29
46	M1NP_USI-S_HD	32196	28575	28575	27851	27491	1.29259	25
47	M1NP_USI-S_noC_5X	23432	20447	20447	19741	19538	1.02832	29
48	M1NP_USI-S_noC_HD	40616	35479	35479	34529	34115	1.19899	25
49	M5NP_USI-C	38768	33546	33546	32794	32574	0.670854	20
50	M5NP_USI-S_5X	30436	26404	26404	25636	24669	3.77204	31
51	M5NP_USI-S_HD	32969	29368	29368	28800	27769	3.57986	27
52	M5NP_USI-S_noC_5X	44621	39359	39359	38420	38070	0.910984	29
53	M5NP_USI-S_noC_HD	23529	21399	21399	20774	20569	0.98681	27
54	USI-C_SW_Chow	27666	25392	25392	24660	24042	2.50608	22
55	USI-S_noC_SW_Chow	31972	28532	28532	27423	27083	1.23984	35
56	USI-S_noC_SW_Chow_5X	28382	25013	25013	24380	24159	0.906481	37
57	USI-S_SW_Chow_100X	28867	25592	25592	25112	24933	0.712807	33
58	USI-S_SW_Chow_10X	36885	32198	32198	31438	31035	1.28189	29
59	USI-S_SW_Chow	36610	32574	32574	31590	31017	1.81387	25
