# Supplementary material for: A quantitative sequencing framework for absolute abundance measurements of mucosal and lumenal microbial communities
Source: Nat Commun. 2020 May 22;11:2590. doi: 10.1038/s41467-020-16224-6 (PMC7244552; doi:10.1038/s41467-020-16224-6)
Supplement: Supplementary file 3 — Source Data [file 41467_2020_16224_MOESM3_ESM.zip › Source_Data_Files/FigS8_data.xlsx]

## Sheet: Keto Diet Correlations
	x	y	corr	p-val	fdr p-val	-log10 fdr	size
0	Total Load	Total Load	1	0	0	inf	0
1	Total Load	Faecalibaculum(g)	0.240454	0.33649	0.53317	0.273134	0
2	Total Load	Akkermansia(g)	0.393189	0.106485	0.234893	0.62913	0
3	Total Load	Bacteroides(g)	0.343653	0.162629	0.323818	0.489699	0
4	Total Load	Lactobacillus(g)	0.0546956	0.829335	0.901451	0.0450579	0
5	Total Load	Lachnospiraceae(f)	-0.00722394	0.977304	0.985979	0.00613233	0
6	Total Load	Muribaculaceae(f)	0.527348	0.0245139	0.0911675	1.04016	1
7	Total Load	Romboutsia(g)	0.667699	0.00246239	0.0167891	1.77497	3
8	Total Load	Lachnospiraceae NK4A136 group(g)	-0.0443756	0.861206	0.914016	0.0390462	0
9	Total Load	Blautia(g)	0.539732	0.0207827	0.082763	1.08216	1
10	Total Load	Lactococcus(g)	0.192982	0.442944	0.645064	0.190397	0
11	Total Load	Alistipes(g)	0.0773994	0.760167	0.861651	0.0646688	0
12	Total Load	Ruminiclostridium(g)	0.0939112	0.710899	0.828769	0.0815667	0
13	Total Load	Ruminiclostridium 9(g)	0.265222	0.287484	0.472146	0.325924	0
14	Total Load	GCA-900066575(g)	0.4613	0.0539905	0.150905	0.821296	0
15	Total Load	Desulfovibrionaceae(f)	0.0753354	0.766392	0.862191	0.0643964	0
16	Total Load	Parasutterella(g)	0.477222	0.0452151	0.133861	0.873348	0
17	Total Load	Oscillibacter(g)	0.356037	0.147026	0.299373	0.523787	0
18	Total Load	A2(g)	0.100103	0.69269	0.818138	0.0871736	0
19	Total Load	uncultured Bacteroidales bacterium(g)	0.347781	0.157308	0.31602	0.500286	0
20	Total Load	Roseburia(g)	-0.0650155	0.797715	0.881995	0.0545341	0
21	Total Load	Erysipelatoclostridium(g)	0.506708	0.0318731	0.106244	0.973697	0
22	Total Load	Ruminococcaceae(f)	0.351909	0.152107	0.308325	0.510991	0
23	Total Load	Butyricimonas(g)	0.292054	0.239602	0.42786	0.368698	0
24	Total Load	Acetatifactor(g)	-0.116615	0.644932	0.784376	0.105475	0
25	Total Load	Ruminococcaceae UCG-014(g)	0.106295	0.67464	0.805093	0.094154	0
26	Total Load	Marvinbryantia(g)	-0.0990669	0.695727	0.818839	0.0868016	0
27	Total Load	Mucispirillum(g)	0.135191	0.59275	0.747164	0.126584	0
28	Total Load	Enterorhabdus(g)	0.145511	0.564541	0.734229	0.134168	0
29	Total Load	Lachnoclostridium(g)	0.514964	0.0287488	0.100286	0.998758	0
30	Faecalibaculum(g)	Total Load	0.240454	0.33649	0.53317	0.273134	0
31	Faecalibaculum(g)	Faecalibaculum(g)	1	0	0	inf	0
32	Faecalibaculum(g)	Akkermansia(g)	-0.20743	0.408854	0.605211	0.218093	0
33	Faecalibaculum(g)	Bacteroides(g)	-0.521156	0.0265657	0.0956365	1.01938	1
34	Faecalibaculum(g)	Lactobacillus(g)	-0.356037	0.147026	0.299373	0.523787	0
35	Faecalibaculum(g)	Lachnospiraceae(f)	-0.277606	0.26471	0.454654	0.342319	0
36	Faecalibaculum(g)	Muribaculaceae(f)	-0.446852	0.0630103	0.162958	0.787925	0
37	Faecalibaculum(g)	Romboutsia(g)	-0.151703	0.547901	0.71882	0.14338	0
38	Faecalibaculum(g)	Lachnospiraceae NK4A136 group(g)	-0.240454	0.33649	0.53317	0.273134	0
39	Faecalibaculum(g)	Blautia(g)	-0.31063	0.209625	0.389799	0.409159	0
40	Faecalibaculum(g)	Lactococcus(g)	-0.0278638	0.912608	0.950633	0.021987	0
41	Faecalibaculum(g)	Alistipes(g)	-0.477812	0.0449122	0.133844	0.873401	0
42	Faecalibaculum(g)	Ruminiclostridium(g)	-0.265222	0.287484	0.472146	0.325924	0
43	Faecalibaculum(g)	Ruminiclostridium 9(g)	-0.329205	0.182212	0.356502	0.447938	0
44	Faecalibaculum(g)	GCA-900066575(g)	-0.275542	0.268425	0.455816	0.34121	0
45	Faecalibaculum(g)	Desulfovibrionaceae(f)	-0.323013	0.191068	0.365875	0.436668	0
46	Faecalibaculum(g)	Parasutterella(g)	0.573928	0.0127519	0.0561556	1.25061	1
47	Faecalibaculum(g)	Oscillibacter(g)	-0.436533	0.070109	0.175273	0.756286	0
48	Faecalibaculum(g)	A2(g)	0.182663	0.468161	0.658012	0.181766	0
49	Faecalibaculum(g)	uncultured Bacteroidales bacterium(g)	-0.323013	0.191068	0.365875	0.436668	0
50	Faecalibaculum(g)	Roseburia(g)	0.172343	0.494076	0.677849	0.168867	0
51	Faecalibaculum(g)	Erysipelatoclostridium(g)	-0.356037	0.147026	0.299373	0.523787	0
52	Faecalibaculum(g)	Ruminococcaceae(f)	-0.316821	0.200205	0.376955	0.42371	0
53	Faecalibaculum(g)	Butyricimonas(g)	-0.448916	0.0616574	0.161313	0.792331	0
54	Faecalibaculum(g)	Acetatifactor(g)	-0.494324	0.037044	0.116572	0.933405	0
55	Faecalibaculum(g)	Ruminococcaceae UCG-014(g)	-0.370485	0.130166	0.273713	0.562705	0
56	Faecalibaculum(g)	Marvinbryantia(g)	-0.270088	0.278398	0.466274	0.331359	0
57	Faecalibaculum(g)	Mucispirillum(g)	-0.240454	0.33649	0.53317	0.273134	0
58	Faecalibaculum(g)	Enterorhabdus(g)	0.572755	0.0129782	0.0561556	1.25061	1
59	Faecalibaculum(g)	Lachnoclostridium(g)	-0.215686	0.390027	0.585041	0.232814	0
60	Akkermansia(g)	Total Load	0.393189	0.106485	0.234893	0.62913	0
61	Akkermansia(g)	Faecalibaculum(g)	-0.20743	0.408854	0.605211	0.218093	0
62	Akkermansia(g)	Akkermansia(g)	1	0	0	inf	0
63	Akkermansia(g)	Bacteroides(g)	0.498452	0.0352536	0.111719	0.951872	0
64	Akkermansia(g)	Lactobacillus(g)	-0.184727	0.463061	0.657343	0.182208	0
65	Akkermansia(g)	Lachnospiraceae(f)	-0.519092	0.0272785	0.0966562	1.01477	1
66	Akkermansia(g)	Muribaculaceae(f)	0.314757	0.203314	0.381213	0.418832	0
67	Akkermansia(g)	Romboutsia(g)	0.599587	0.0085367	0.0413066	1.38398	3
68	Akkermansia(g)	Lachnospiraceae NK4A136 group(g)	-0.651187	0.00341978	0.0205187	1.68785	3
69	Akkermansia(g)	Blautia(g)	-0.00515996	0.983788	0.985979	0.00613233	0
70	Akkermansia(g)	Lactococcus(g)	-0.234262	0.349454	0.544133	0.264295	0
71	Akkermansia(g)	Alistipes(g)	0.20743	0.408854	0.605211	0.218093	0
72	Akkermansia(g)	Ruminiclostridium(g)	-0.484004	0.0418255	0.126319	0.898532	0
73	Akkermansia(g)	Ruminiclostridium 9(g)	-0.360165	0.142062	0.293248	0.532765	0
74	Akkermansia(g)	GCA-900066575(g)	-0.0175439	0.944915	0.968592	0.0138592	0
75	Akkermansia(g)	Desulfovibrionaceae(f)	-0.473684	0.0470641	0.136638	0.864429	0
76	Akkermansia(g)	Parasutterella(g)	0.30168	0.223745	0.40929	0.387969	0
77	Akkermansia(g)	Oscillibacter(g)	-0.180599	0.473289	0.658012	0.181766	0
78	Akkermansia(g)	A2(g)	-0.568627	0.0138004	0.0575018	1.24032	1
79	Akkermansia(g)	uncultured Bacteroidales bacterium(g)	0.498452	0.0352536	0.111719	0.951872	0
80	Akkermansia(g)	Roseburia(g)	-0.711042	0.000939105	0.00828622	2.08164	6
81	Akkermansia(g)	Erysipelatoclostridium(g)	0.692466	0.00144761	0.0118441	1.9265	3
82	Akkermansia(g)	Ruminococcaceae(f)	-0.178535	0.478445	0.662462	0.178839	0
83	Akkermansia(g)	Butyricimonas(g)	0.417957	0.0843526	0.201908	0.694847	0
84	Akkermansia(g)	Acetatifactor(g)	-0.0753354	0.766392	0.862191	0.0643964	0
85	Akkermansia(g)	Ruminococcaceae UCG-014(g)	0.137255	0.587062	0.746265	0.127107	0
86	Akkermansia(g)	Marvinbryantia(g)	0.180406	0.473769	0.658012	0.181766	0
87	Akkermansia(g)	Mucispirillum(g)	-0.488132	0.0398595	0.122019	0.913573	0
88	Akkermansia(g)	Enterorhabdus(g)	0.0980392	0.698742	0.818839	0.0868016	0
89	Akkermansia(g)	Lachnoclostridium(g)	-0.147575	0.55897	0.729091	0.137218	0
90	Bacteroides(g)	Total Load	0.343653	0.162629	0.323818	0.489699	0
91	Bacteroides(g)	Faecalibaculum(g)	-0.521156	0.0265657	0.0956365	1.01938	1
92	Bacteroides(g)	Akkermansia(g)	0.498452	0.0352536	0.111719	0.951872	0
93	Bacteroides(g)	Bacteroides(g)	1	0	0	inf	0
94	Bacteroides(g)	Lactobacillus(g)	-0.141383	0.575754	0.740255	0.130618	0
95	Bacteroides(g)	Lachnospiraceae(f)	-0.168215	0.504633	0.683056	0.165544	0
96	Bacteroides(g)	Muribaculaceae(f)	0.655315	0.00315585	0.019724	1.705	3
97	Bacteroides(g)	Romboutsia(g)	0.663571	0.00267798	0.017722	1.75149	3
98	Bacteroides(g)	Lachnospiraceae NK4A136 group(g)	0.0154799	0.951388	0.970804	0.0128684	0
99	Bacteroides(g)	Blautia(g)	0.442724	0.0657824	0.167243	0.776651	0
100	Bacteroides(g)	Lactococcus(g)	0.0546956	0.829335	0.901451	0.0450579	0
101	Bacteroides(g)	Alistipes(g)	0.713106	0.00089323	0.00803907	2.09479	6
102	Bacteroides(g)	Ruminiclostridium(g)	-0.0670795	0.791425	0.881538	0.0547589	0
103	Bacteroides(g)	Ruminiclostridium 9(g)	-0.0257998	0.91906	0.952943	0.0209331	0
104	Bacteroides(g)	GCA-900066575(g)	0.345717	0.159953	0.319906	0.494977	0
105	Bacteroides(g)	Desulfovibrionaceae(f)	-0.0588235	0.816654	0.896328	0.0475331	0
106	Bacteroides(g)	Parasutterella(g)	0.105115	0.678067	0.805093	0.094154	0
107	Bacteroides(g)	Oscillibacter(g)	0.236326	0.345101	0.539221	0.268233	0
108	Bacteroides(g)	A2(g)	-0.370485	0.130166	0.273713	0.562705	0
109	Bacteroides(g)	uncultured Bacteroidales bacterium(g)	0.535604	0.0219731	0.0867251	1.06186	1
110	Bacteroides(g)	Roseburia(g)	-0.28999	0.243092	0.428986	0.367556	0
111	Bacteroides(g)	Erysipelatoclostridium(g)	0.614035	0.00671076	0.0355275	1.44943	3
112	Bacteroides(g)	Ruminococcaceae(f)	0.0815273	0.747759	0.851878	0.0696227	0
113	Bacteroides(g)	Butyricimonas(g)	0.772962	0.000169139	0.00230644	2.63706	6
114	Bacteroides(g)	Acetatifactor(g)	-0.170279	0.499341	0.68092	0.166904	0
115	Bacteroides(g)	Ruminococcaceae UCG-014(g)	0.457172	0.0564616	0.152142	0.817751	0
116	Bacteroides(g)	Marvinbryantia(g)	0.380625	0.119173	0.256592	0.590757	0
117	Bacteroides(g)	Mucispirillum(g)	-0.0588235	0.816654	0.896328	0.0475331	0
118	Bacteroides(g)	Enterorhabdus(g)	-0.5129	0.0295066	0.102138	0.990812	0
119	Bacteroides(g)	Lachnoclostridium(g)	0.126935	0.615727	0.767527	0.114907	0
120	Lactobacillus(g)	Total Load	0.0546956	0.829335	0.901451	0.0450579	0
121	Lactobacillus(g)	Faecalibaculum(g)	-0.356037	0.147026	0.299373	0.523787	0
122	Lactobacillus(g)	Akkermansia(g)	-0.184727	0.463061	0.657343	0.182208	0
123	Lactobacillus(g)	Bacteroides(g)	-0.141383	0.575754	0.740255	0.130618	0
124	Lactobacillus(g)	Lactobacillus(g)	1	0	0	inf	0
125	Lactobacillus(g)	Lachnospiraceae(f)	0.519092	0.0272785	0.0966562	1.01477	1
126	Lactobacillus(g)	Muribaculaceae(f)	0.246646	0.323809	0.526043	0.278979	0
127	Lactobacillus(g)	Romboutsia(g)	-0.100103	0.69269	0.818138	0.0871736	0
128	Lactobacillus(g)	Lachnospiraceae NK4A136 group(g)	0.304438	0.219331	0.404503	0.393078	0
129	Lactobacillus(g)	Blautia(g)	0.411765	0.0895391	0.209857	0.678076	0
130	Lactobacillus(g)	Lactococcus(g)	0.118679	0.639049	0.783575	0.105919	0
131	Lactobacillus(g)	Alistipes(g)	-0.184727	0.463061	0.657343	0.182208	0
132	Lactobacillus(g)	Ruminiclostridium(g)	0.500516	0.0343838	0.110519	0.956562	0
133	Lactobacillus(g)	Ruminiclostridium 9(g)	0.642931	0.00400201	0.0225113	1.6476	3
134	Lactobacillus(g)	GCA-900066575(g)	0.327141	0.185133	0.360648	0.442916	0
135	Lactobacillus(g)	Desulfovibrionaceae(f)	0.473684	0.0470641	0.136638	0.864429	0
136	Lactobacillus(g)	Parasutterella(g)	-0.643304	0.00397407	0.0225113	1.6476	3
137	Lactobacillus(g)	Oscillibacter(g)	0.651187	0.00341978	0.0205187	1.68785	3
138	Lactobacillus(g)	A2(g)	0.0485036	0.84843	0.905221	0.0432453	0
139	Lactobacillus(g)	uncultured Bacteroidales bacterium(g)	0.0505676	0.842056	0.905221	0.0432453	0
140	Lactobacillus(g)	Roseburia(g)	0.0485036	0.84843	0.905221	0.0432453	0
141	Lactobacillus(g)	Erysipelatoclostridium(g)	0.242518	0.332231	0.532043	0.274054	0
142	Lactobacillus(g)	Ruminococcaceae(f)	0.380805	0.118984	0.256592	0.590757	0
143	Lactobacillus(g)	Butyricimonas(g)	-0.143447	0.570135	0.737244	0.132389	0
144	Lactobacillus(g)	Acetatifactor(g)	0.603715	0.00797847	0.039454	1.40391	3
145	Lactobacillus(g)	Ruminococcaceae UCG-014(g)	0.378741	0.121164	0.259638	0.585632	0
146	Lactobacillus(g)	Marvinbryantia(g)	0.122009	0.629603	0.780499	0.107627	0
147	Lactobacillus(g)	Mucispirillum(g)	0.467492	0.0504375	0.144566	0.839933	0
148	Lactobacillus(g)	Enterorhabdus(g)	-0.0650155	0.797715	0.881995	0.0545341	0
149	Lactobacillus(g)	Lachnoclostridium(g)	0.275542	0.268425	0.455816	0.34121	0
150	Lachnospiraceae(f)	Total Load	-0.00722394	0.977304	0.985979	0.00613233	0
151	Lachnospiraceae(f)	Faecalibaculum(g)	-0.277606	0.26471	0.454654	0.342319	0
152	Lachnospiraceae(f)	Akkermansia(g)	-0.519092	0.0272785	0.0966562	1.01477	1
153	Lachnospiraceae(f)	Bacteroides(g)	-0.168215	0.504633	0.683056	0.165544	0
154	Lachnospiraceae(f)	Lactobacillus(g)	0.519092	0.0272785	0.0966562	1.01477	1
155	Lachnospiraceae(f)	Lachnospiraceae(f)	1	0	0	inf	0
156	Lachnospiraceae(f)	Muribaculaceae(f)	0.0815273	0.747759	0.851878	0.0696227	0
157	Lachnospiraceae(f)	Romboutsia(g)	-0.106295	0.67464	0.805093	0.094154	0
158	Lachnospiraceae(f)	Lachnospiraceae NK4A136 group(g)	0.686275	0.00166091	0.0128864	1.88987	3
159	Lachnospiraceae(f)	Blautia(g)	0.446852	0.0630103	0.162958	0.787925	0
160	Lachnospiraceae(f)	Lactococcus(g)	0.583075	0.0110924	0.0509347	1.29299	1
161	Lachnospiraceae(f)	Alistipes(g)	-0.0835913	0.741577	0.849134	0.0710235	0
162	Lachnospiraceae(f)	Ruminiclostridium(g)	0.805986	5.38164e-05	0.000835081	3.07827	6
163	Lachnospiraceae(f)	Ruminiclostridium 9(g)	0.748194	0.000355568	0.00400014	2.39792	6
164	Lachnospiraceae(f)	GCA-900066575(g)	0.26935	0.279764	0.466274	0.331359	0
165	Lachnospiraceae(f)	Desulfovibrionaceae(f)	0.898865	3.99024e-07	1.12225e-05	4.94991	6
166	Lachnospiraceae(f)	Parasutterella(g)	-0.42992	0.0749581	0.182331	0.739141	0
167	Lachnospiraceae(f)	Oscillibacter(g)	0.671827	0.0022613	0.0161522	1.79177	3
168	Lachnospiraceae(f)	A2(g)	0.611971	0.00695027	0.0363677	1.43928	3
169	Lachnospiraceae(f)	uncultured Bacteroidales bacterium(g)	-0.30031	0.22596	0.410008	0.387208	0
170	Lachnospiraceae(f)	Roseburia(g)	0.484004	0.0418255	0.126319	0.898532	0
171	Lachnospiraceae(f)	Erysipelatoclostridium(g)	-0.180599	0.473289	0.658012	0.181766	0
172	Lachnospiraceae(f)	Ruminococcaceae(f)	0.721362	0.00072796	0.00696983	2.15678	6
173	Lachnospiraceae(f)	Butyricimonas(g)	-0.139319	0.581396	0.741157	0.13009	0
174	Lachnospiraceae(f)	Acetatifactor(g)	0.644995	0.00384937	0.0222079	1.65349	3
175	Lachnospiraceae(f)	Ruminococcaceae UCG-014(g)	-0.0670795	0.791425	0.881538	0.0547589	0
176	Lachnospiraceae(f)	Marvinbryantia(g)	-0.322228	0.192211	0.366504	0.435921	0
177	Lachnospiraceae(f)	Mucispirillum(g)	0.663571	0.00267798	0.017722	1.75149	3
178	Lachnospiraceae(f)	Enterorhabdus(g)	-0.0402477	0.874015	0.918941	0.0367125	0
179	Lachnospiraceae(f)	Lachnoclostridium(g)	0.754386	0.000297661	0.00343456	2.46413	6
180	Muribaculaceae(f)	Total Load	0.527348	0.0245139	0.0911675	1.04016	1
181	Muribaculaceae(f)	Faecalibaculum(g)	-0.446852	0.0630103	0.162958	0.787925	0
182	Muribaculaceae(f)	Akkermansia(g)	0.314757	0.203314	0.381213	0.418832	0
183	Muribaculaceae(f)	Bacteroides(g)	0.655315	0.00315585	0.019724	1.705	3
184	Muribaculaceae(f)	Lactobacillus(g)	0.246646	0.323809	0.526043	0.278979	0
185	Muribaculaceae(f)	Lachnospiraceae(f)	0.0815273	0.747759	0.851878	0.0696227	0
186	Muribaculaceae(f)	Muribaculaceae(f)	1	0	0	inf	0
187	Muribaculaceae(f)	Romboutsia(g)	0.680083	0.0018996	0.0140135	1.85345	3
188	Muribaculaceae(f)	Lachnospiraceae NK4A136 group(g)	0.205366	0.413635	0.608287	0.215891	0
189	Muribaculaceae(f)	Blautia(g)	0.69453	0.00138177	0.0115148	1.93875	3
190	Muribaculaceae(f)	Lactococcus(g)	0.27967	0.261026	0.451777	0.345076	0
191	Muribaculaceae(f)	Alistipes(g)	0.448916	0.0616574	0.161313	0.792331	0
192	Muribaculaceae(f)	Ruminiclostridium(g)	0.230134	0.358254	0.550219	0.259464	0
193	Muribaculaceae(f)	Ruminiclostridium 9(g)	0.374613	0.125608	0.267885	0.572052	0
194	Muribaculaceae(f)	GCA-900066575(g)	0.605779	0.00771061	0.0389862	1.40909	3
195	Muribaculaceae(f)	Desulfovibrionaceae(f)	0.174407	0.488839	0.672714	0.17217	0
196	Muribaculaceae(f)	Parasutterella(g)	0.0651713	0.79724	0.881995	0.0545341	0
197	Muribaculaceae(f)	Oscillibacter(g)	0.463364	0.0527859	0.149394	0.825667	0
198	Muribaculaceae(f)	A2(g)	0.0505676	0.842056	0.905221	0.0432453	0
199	Muribaculaceae(f)	uncultured Bacteroidales bacterium(g)	0.768834	0.000192619	0.00247653	2.60616	6
200	Muribaculaceae(f)	Roseburia(g)	-0.0505676	0.842056	0.905221	0.0432453	0
201	Muribaculaceae(f)	Erysipelatoclostridium(g)	0.562436	0.015111	0.0623848	1.20492	1
202	Muribaculaceae(f)	Ruminococcaceae(f)	0.380805	0.118984	0.256592	0.590757	0
203	Muribaculaceae(f)	Butyricimonas(g)	0.71517	0.00084924	0.00796162	2.099	6
204	Muribaculaceae(f)	Acetatifactor(g)	0.00515996	0.983788	0.985979	0.00613233	0
205	Muribaculaceae(f)	Ruminococcaceae UCG-014(g)	0.49226	0.037965	0.118641	0.925766	0
206	Muribaculaceae(f)	Marvinbryantia(g)	0.305543	0.217577	0.40292	0.394781	0
207	Muribaculaceae(f)	Mucispirillum(g)	0.244582	0.328004	0.529039	0.276512	0
208	Muribaculaceae(f)	Enterorhabdus(g)	-0.510836	0.0302797	0.103226	0.986209	0
209	Muribaculaceae(f)	Lachnoclostridium(g)	0.409701	0.0913184	0.212918	0.671787	0
210	Romboutsia(g)	Total Load	0.667699	0.00246239	0.0167891	1.77497	3
211	Romboutsia(g)	Faecalibaculum(g)	-0.151703	0.547901	0.71882	0.14338	0
212	Romboutsia(g)	Akkermansia(g)	0.599587	0.0085367	0.0413066	1.38398	3
213	Romboutsia(g)	Bacteroides(g)	0.663571	0.00267798	0.017722	1.75149	3
214	Romboutsia(g)	Lactobacillus(g)	-0.100103	0.69269	0.818138	0.0871736	0
215	Romboutsia(g)	Lachnospiraceae(f)	-0.106295	0.67464	0.805093	0.094154	0
216	Romboutsia(g)	Muribaculaceae(f)	0.680083	0.0018996	0.0140135	1.85345	3
217	Romboutsia(g)	Romboutsia(g)	1	0	0	inf	0
218	Romboutsia(g)	Lachnospiraceae NK4A136 group(g)	-0.0959752	0.704812	0.823807	0.0841747	0
219	Romboutsia(g)	Blautia(g)	0.53354	0.022588	0.086877	1.06109	1
220	Romboutsia(g)	Lactococcus(g)	0.20743	0.408854	0.605211	0.218093	0
221	Romboutsia(g)	Alistipes(g)	0.362229	0.139625	0.289545	0.538284	0
222	Romboutsia(g)	Ruminiclostridium(g)	-0.0134159	0.957864	0.975201	0.010906	0
223	Romboutsia(g)	Ruminiclostridium 9(g)	0.0423117	0.867607	0.918642	0.0368536	0
224	Romboutsia(g)	GCA-900066575(g)	0.430341	0.0746428	0.182331	0.739141	0
225	Romboutsia(g)	Desulfovibrionaceae(f)	-0.0753354	0.766392	0.862191	0.0643964	0
226	Romboutsia(g)	Parasutterella(g)	0.401539	0.0986052	0.222057	0.653536	0
227	Romboutsia(g)	Oscillibacter(g)	0.275542	0.268425	0.455816	0.34121	0
228	Romboutsia(g)	A2(g)	-0.180599	0.473289	0.658012	0.181766	0
229	Romboutsia(g)	uncultured Bacteroidales bacterium(g)	0.572755	0.0129782	0.0561556	1.25061	1
230	Romboutsia(g)	Roseburia(g)	-0.28999	0.243092	0.428986	0.367556	0
231	Romboutsia(g)	Erysipelatoclostridium(g)	0.713106	0.00089323	0.00803907	2.09479	6
232	Romboutsia(g)	Ruminococcaceae(f)	0.244582	0.328004	0.529039	0.276512	0
233	Romboutsia(g)	Butyricimonas(g)	0.568627	0.0138004	0.0575018	1.24032	1
234	Romboutsia(g)	Acetatifactor(g)	-0.192982	0.442944	0.645064	0.190397	0
235	Romboutsia(g)	Ruminococcaceae UCG-014(g)	0.403509	0.0968097	0.220022	0.657534	0
236	Romboutsia(g)	Marvinbryantia(g)	0.153293	0.543663	0.717444	0.144212	0
237	Romboutsia(g)	Mucispirillum(g)	-0.221878	0.376225	0.568126	0.245556	0
238	Romboutsia(g)	Enterorhabdus(g)	-0.164087	0.515295	0.694259	0.158478	0
239	Romboutsia(g)	Lachnoclostridium(g)	0.30031	0.22596	0.410008	0.387208	0
240	Lachnospiraceae NK4A136 group(g)	Total Load	-0.0443756	0.861206	0.914016	0.0390462	0
241	Lachnospiraceae NK4A136 group(g)	Faecalibaculum(g)	-0.240454	0.33649	0.53317	0.273134	0
242	Lachnospiraceae NK4A136 group(g)	Akkermansia(g)	-0.651187	0.00341978	0.0205187	1.68785	3
243	Lachnospiraceae NK4A136 group(g)	Bacteroides(g)	0.0154799	0.951388	0.970804	0.0128684	0
244	Lachnospiraceae NK4A136 group(g)	Lactobacillus(g)	0.304438	0.219331	0.404503	0.393078	0
245	Lachnospiraceae NK4A136 group(g)	Lachnospiraceae(f)	0.686275	0.00166091	0.0128864	1.88987	3
246	Lachnospiraceae NK4A136 group(g)	Muribaculaceae(f)	0.205366	0.413635	0.608287	0.215891	0
247	Lachnospiraceae NK4A136 group(g)	Romboutsia(g)	-0.0959752	0.704812	0.823807	0.0841747	0
248	Lachnospiraceae NK4A136 group(g)	Lachnospiraceae NK4A136 group(g)	1	0	0	inf	0
249	Lachnospiraceae NK4A136 group(g)	Blautia(g)	0.514964	0.0287488	0.100286	0.998758	0
250	Lachnospiraceae NK4A136 group(g)	Lactococcus(g)	0.50258	0.0335305	0.108552	0.964362	0
251	Lachnospiraceae NK4A136 group(g)	Alistipes(g)	0.0381837	0.88043	0.923528	0.0345497	0
252	Lachnospiraceae NK4A136 group(g)	Ruminiclostridium(g)	0.803922	5.81636e-05	0.000872455	3.05926	6
253	Lachnospiraceae NK4A136 group(g)	Ruminiclostridium 9(g)	0.655315	0.00315585	0.019724	1.705	3
254	Lachnospiraceae NK4A136 group(g)	GCA-900066575(g)	0.525284	0.0251836	0.0928903	1.03203	1
255	Lachnospiraceae NK4A136 group(g)	Desulfovibrionaceae(f)	0.69453	0.00138177	0.0115148	1.93875	3
256	Lachnospiraceae NK4A136 group(g)	Parasutterella(g)	-0.243867	0.329465	0.529498	0.276136	0
257	Lachnospiraceae NK4A136 group(g)	Oscillibacter(g)	0.595459	0.00912596	0.0432282	1.36423	3
258	Lachnospiraceae NK4A136 group(g)	A2(g)	0.578947	0.0118185	0.0526565	1.27855	1
259	Lachnospiraceae NK4A136 group(g)	uncultured Bacteroidales bacterium(g)	-0.221878	0.376225	0.568126	0.245556	0
260	Lachnospiraceae NK4A136 group(g)	Roseburia(g)	0.616099	0.00647797	0.0351215	1.45443	3
261	Lachnospiraceae NK4A136 group(g)	Erysipelatoclostridium(g)	-0.230134	0.358254	0.550219	0.259464	0
262	Lachnospiraceae NK4A136 group(g)	Ruminococcaceae(f)	0.678019	0.0019852	0.0144087	1.84138	3
263	Lachnospiraceae NK4A136 group(g)	Butyricimonas(g)	-0.0567595	0.822989	0.898896	0.0462905	0
264	Lachnospiraceae NK4A136 group(g)	Acetatifactor(g)	0.298246	0.229322	0.414438	0.38254	0
265	Lachnospiraceae NK4A136 group(g)	Ruminococcaceae UCG-014(g)	0.114551	0.650834	0.789422	0.102691	0
266	Lachnospiraceae NK4A136 group(g)	Marvinbryantia(g)	-0.111581	0.659364	0.795479	0.0993712	0
267	Lachnospiraceae NK4A136 group(g)	Mucispirillum(g)	0.659443	0.00290886	0.0189708	1.72191	3
268	Lachnospiraceae NK4A136 group(g)	Enterorhabdus(g)	-0.463364	0.0527859	0.149394	0.825667	0
269	Lachnospiraceae NK4A136 group(g)	Lachnoclostridium(g)	0.529412	0.0238582	0.0894684	1.04833	1
270	Blautia(g)	Total Load	0.539732	0.0207827	0.082763	1.08216	1
271	Blautia(g)	Faecalibaculum(g)	-0.31063	0.209625	0.389799	0.409159	0
272	Blautia(g)	Akkermansia(g)	-0.00515996	0.983788	0.985979	0.00613233	0
273	Blautia(g)	Bacteroides(g)	0.442724	0.0657824	0.167243	0.776651	0
274	Blautia(g)	Lactobacillus(g)	0.411765	0.0895391	0.209857	0.678076	0
275	Blautia(g)	Lachnospiraceae(f)	0.446852	0.0630103	0.162958	0.787925	0
276	Blautia(g)	Muribaculaceae(f)	0.69453	0.00138177	0.0115148	1.93875	3
277	Blautia(g)	Romboutsia(g)	0.53354	0.022588	0.086877	1.06109	1
278	Blautia(g)	Lachnospiraceae NK4A136 group(g)	0.514964	0.0287488	0.100286	0.998758	0
279	Blautia(g)	Blautia(g)	1	0	0	inf	0
280	Blautia(g)	Lactococcus(g)	0.475748	0.0459786	0.135231	0.868923	0
281	Blautia(g)	Alistipes(g)	0.265222	0.287484	0.472146	0.325924	0
282	Blautia(g)	Ruminiclostridium(g)	0.696594	0.00131844	0.0114096	1.94273	3
283	Blautia(g)	Ruminiclostridium 9(g)	0.72549	0.000655434	0.00641186	2.19302	6
284	Blautia(g)	GCA-900066575(g)	0.834881	1.63204e-05	0.000333826	3.47648	6
285	Blautia(g)	Desulfovibrionaceae(f)	0.457172	0.0564616	0.152142	0.817751	0
286	Blautia(g)	Parasutterella(g)	-0.113524	0.653778	0.790861	0.1019	0
287	Blautia(g)	Oscillibacter(g)	0.839009	1.35127e-05	0.000289557	3.53827	6
288	Blautia(g)	A2(g)	0.186791	0.457989	0.656354	0.182862	0
289	Blautia(g)	uncultured Bacteroidales bacterium(g)	0.393189	0.106485	0.234893	0.62913	0
290	Blautia(g)	Roseburia(g)	0.230134	0.358254	0.550219	0.259464	0
291	Blautia(g)	Erysipelatoclostridium(g)	0.529412	0.0238582	0.0894684	1.04833	1
292	Blautia(g)	Ruminococcaceae(f)	0.762642	0.000232967	0.00283338	2.5477	6
293	Blautia(g)	Butyricimonas(g)	0.287926	0.246615	0.433503	0.363008	0
294	Blautia(g)	Acetatifactor(g)	0.339525	0.168071	0.33318	0.477321	0
295	Blautia(g)	Ruminococcaceae UCG-014(g)	0.457172	0.0564616	0.152142	0.817751	0
296	Blautia(g)	Marvinbryantia(g)	0.167892	0.505461	0.683056	0.165544	0
297	Blautia(g)	Mucispirillum(g)	0.434469	0.071597	0.178004	0.749571	0
298	Blautia(g)	Enterorhabdus(g)	-0.504644	0.0326937	0.108178	0.965862	0
299	Blautia(g)	Lachnoclostridium(g)	0.583075	0.0110924	0.0509347	1.29299	1
300	Lactococcus(g)	Total Load	0.192982	0.442944	0.645064	0.190397	0
301	Lactococcus(g)	Faecalibaculum(g)	-0.0278638	0.912608	0.950633	0.021987	0
302	Lactococcus(g)	Akkermansia(g)	-0.234262	0.349454	0.544133	0.264295	0
303	Lactococcus(g)	Bacteroides(g)	0.0546956	0.829335	0.901451	0.0450579	0
304	Lactococcus(g)	Lactobacillus(g)	0.118679	0.639049	0.783575	0.105919	0
305	Lactococcus(g)	Lachnospiraceae(f)	0.583075	0.0110924	0.0509347	1.29299	1
306	Lactococcus(g)	Muribaculaceae(f)	0.27967	0.261026	0.451777	0.345076	0
307	Lactococcus(g)	Romboutsia(g)	0.20743	0.408854	0.605211	0.218093	0
308	Lactococcus(g)	Lachnospiraceae NK4A136 group(g)	0.50258	0.0335305	0.108552	0.964362	0
309	Lactococcus(g)	Blautia(g)	0.475748	0.0459786	0.135231	0.868923	0
310	Lactococcus(g)	Lactococcus(g)	1	0	0	inf	0
311	Lactococcus(g)	Alistipes(g)	-0.139319	0.581396	0.741157	0.13009	0
312	Lactococcus(g)	Ruminiclostridium(g)	0.45098	0.0603262	0.160632	0.794168	0
313	Lactococcus(g)	Ruminiclostridium 9(g)	0.27967	0.261026	0.451777	0.345076	0
314	Lactococcus(g)	GCA-900066575(g)	0.186791	0.457989	0.656354	0.182862	0
315	Lactococcus(g)	Desulfovibrionaceae(f)	0.550052	0.0180276	0.0730848	1.13617	1
316	Lactococcus(g)	Parasutterella(g)	0.191309	0.446984	0.648131	0.188337	0
317	Lactococcus(g)	Oscillibacter(g)	0.323013	0.191068	0.365875	0.436668	0
318	Lactococcus(g)	A2(g)	0.490196	0.0389034	0.119908	0.921152	0
319	Lactococcus(g)	uncultured Bacteroidales bacterium(g)	-0.116615	0.644932	0.784376	0.105475	0
320	Lactococcus(g)	Roseburia(g)	0.457172	0.0564616	0.152142	0.817751	0
321	Lactococcus(g)	Erysipelatoclostridium(g)	-0.131063	0.604194	0.757346	0.120705	0
322	Lactococcus(g)	Ruminococcaceae(f)	0.453044	0.0590167	0.15808	0.801122	0
323	Lactococcus(g)	Butyricimonas(g)	0.0835913	0.741577	0.849134	0.0710235	0
324	Lactococcus(g)	Acetatifactor(g)	0.22807	0.3627	0.555153	0.255587	0
325	Lactococcus(g)	Ruminococcaceae UCG-014(g)	-0.170279	0.499341	0.68092	0.166904	0
326	Lactococcus(g)	Marvinbryantia(g)	-0.524533	0.0254306	0.0930389	1.03134	1
327	Lactococcus(g)	Mucispirillum(g)	0.430341	0.0746428	0.182331	0.739141	0
328	Lactococcus(g)	Enterorhabdus(g)	-0.168215	0.504633	0.683056	0.165544	0
329	Lactococcus(g)	Lachnoclostridium(g)	0.529412	0.0238582	0.0894684	1.04833	1
330	Alistipes(g)	Total Load	0.0773994	0.760167	0.861651	0.0646688	0
331	Alistipes(g)	Faecalibaculum(g)	-0.477812	0.0449122	0.133844	0.873401	0
332	Alistipes(g)	Akkermansia(g)	0.20743	0.408854	0.605211	0.218093	0
333	Alistipes(g)	Bacteroides(g)	0.713106	0.00089323	0.00803907	2.09479	6
334	Alistipes(g)	Lactobacillus(g)	-0.184727	0.463061	0.657343	0.182208	0
335	Alistipes(g)	Lachnospiraceae(f)	-0.0835913	0.741577	0.849134	0.0710235	0
336	Alistipes(g)	Muribaculaceae(f)	0.448916	0.0616574	0.161313	0.792331	0
337	Alistipes(g)	Romboutsia(g)	0.362229	0.139625	0.289545	0.538284	0
338	Alistipes(g)	Lachnospiraceae NK4A136 group(g)	0.0381837	0.88043	0.923528	0.0345497	0
339	Alistipes(g)	Blautia(g)	0.265222	0.287484	0.472146	0.325924	0
340	Alistipes(g)	Lactococcus(g)	-0.139319	0.581396	0.741157	0.13009	0
341	Alistipes(g)	Alistipes(g)	1	0	0	inf	0
342	Alistipes(g)	Ruminiclostridium(g)	0.0113519	0.964342	0.97958	0.00896013	0
343	Alistipes(g)	Ruminiclostridium 9(g)	0.120743	0.633187	0.782787	0.106357	0
344	Alistipes(g)	GCA-900066575(g)	0.395253	0.104497	0.233948	0.630881	0
345	Alistipes(g)	Desulfovibrionaceae(f)	0.122807	0.627346	0.77985	0.107989	0
346	Alistipes(g)	Parasutterella(g)	-0.190258	0.449532	0.648364	0.188181	0
347	Alistipes(g)	Oscillibacter(g)	0.271414	0.275952	0.466274	0.331359	0
348	Alistipes(g)	A2(g)	-0.281734	0.257375	0.448989	0.347764	0
349	Alistipes(g)	uncultured Bacteroidales bacterium(g)	0.599587	0.0085367	0.0413066	1.38398	3
350	Alistipes(g)	Roseburia(g)	-0.230134	0.358254	0.550219	0.259464	0
351	Alistipes(g)	Erysipelatoclostridium(g)	0.277606	0.26471	0.454654	0.342319	0
352	Alistipes(g)	Ruminococcaceae(f)	0.0877193	0.729259	0.84579	0.0727376	0
353	Alistipes(g)	Butyricimonas(g)	0.828689	2.14612e-05	0.000402397	3.39535	6
354	Alistipes(g)	Acetatifactor(g)	0.00515996	0.983788	0.985979	0.00613233	0
355	Alistipes(g)	Ruminococcaceae UCG-014(g)	0.302374	0.222629	0.408911	0.388371	0
356	Alistipes(g)	Marvinbryantia(g)	0.6163	0.00645561	0.0351215	1.45443	3
357	Alistipes(g)	Mucispirillum(g)	0.190918	0.447931	0.648131	0.188337	0
358	Alistipes(g)	Enterorhabdus(g)	-0.508772	0.0310685	0.104335	0.981571	0
359	Alistipes(g)	Lachnoclostridium(g)	0.135191	0.59275	0.747164	0.126584	0
360	Ruminiclostridium(g)	Total Load	0.0939112	0.710899	0.828769	0.0815667	0
361	Ruminiclostridium(g)	Faecalibaculum(g)	-0.265222	0.287484	0.472146	0.325924	0
362	Ruminiclostridium(g)	Akkermansia(g)	-0.484004	0.0418255	0.126319	0.898532	0
363	Ruminiclostridium(g)	Bacteroides(g)	-0.0670795	0.791425	0.881538	0.0547589	0
364	Ruminiclostridium(g)	Lactobacillus(g)	0.500516	0.0343838	0.110519	0.956562	0
365	Ruminiclostridium(g)	Lachnospiraceae(f)	0.805986	5.38164e-05	0.000835081	3.07827	6
366	Ruminiclostridium(g)	Muribaculaceae(f)	0.230134	0.358254	0.550219	0.259464	0
367	Ruminiclostridium(g)	Romboutsia(g)	-0.0134159	0.957864	0.975201	0.010906	0
368	Ruminiclostridium(g)	Lachnospiraceae NK4A136 group(g)	0.803922	5.81636e-05	0.000872455	3.05926	6
369	Ruminiclostridium(g)	Blautia(g)	0.696594	0.00131844	0.0114096	1.94273	3
370	Ruminiclostridium(g)	Lactococcus(g)	0.45098	0.0603262	0.160632	0.794168	0
371	Ruminiclostridium(g)	Alistipes(g)	0.0113519	0.964342	0.97958	0.00896013	0
372	Ruminiclostridium(g)	Ruminiclostridium(g)	1	0	0	inf	0
373	Ruminiclostridium(g)	Ruminiclostridium 9(g)	0.855521	6.00563e-06	0.000135127	3.86926	6
374	Ruminiclostridium(g)	GCA-900066575(g)	0.647059	0.00370153	0.021917	1.65922	3
375	Ruminiclostridium(g)	Desulfovibrionaceae(f)	0.72549	0.000655434	0.00641186	2.19302	6
376	Ruminiclostridium(g)	Parasutterella(g)	-0.408897	0.0920178	0.213443	0.670717	0
377	Ruminiclostridium(g)	Oscillibacter(g)	0.805986	5.38164e-05	0.000835081	3.07827	6
378	Ruminiclostridium(g)	A2(g)	0.609907	0.00719666	0.0372241	1.42918	3
379	Ruminiclostridium(g)	uncultured Bacteroidales bacterium(g)	-0.0835913	0.741577	0.849134	0.0710235	0
380	Ruminiclostridium(g)	Roseburia(g)	0.581011	0.0114509	0.0520493	1.28358	1
381	Ruminiclostridium(g)	Erysipelatoclostridium(g)	0.0464396	0.854814	0.909377	0.0412563	0
382	Ruminiclostridium(g)	Ruminococcaceae(f)	0.857585	5.38926e-06	0.00012764	3.89401	6
383	Ruminiclostridium(g)	Butyricimonas(g)	-0.157895	0.531483	0.709696	0.148928	0
384	Ruminiclostridium(g)	Acetatifactor(g)	0.578947	0.0118185	0.0526565	1.27855	1
385	Ruminiclostridium(g)	Ruminococcaceae UCG-014(g)	0.26935	0.279764	0.466274	0.331359	0
386	Ruminiclostridium(g)	Marvinbryantia(g)	-0.0510977	0.84042	0.905221	0.0432453	0
387	Ruminiclostridium(g)	Mucispirillum(g)	0.655315	0.00315585	0.019724	1.705	3
388	Ruminiclostridium(g)	Enterorhabdus(g)	-0.318885	0.197128	0.372721	0.428616	0
389	Ruminiclostridium(g)	Lachnoclostridium(g)	0.632611	0.00484123	0.0268957	1.57032	3
390	Ruminiclostridium 9(g)	Total Load	0.265222	0.287484	0.472146	0.325924	0
391	Ruminiclostridium 9(g)	Faecalibaculum(g)	-0.329205	0.182212	0.356502	0.447938	0
392	Ruminiclostridium 9(g)	Akkermansia(g)	-0.360165	0.142062	0.293248	0.532765	0
393	Ruminiclostridium 9(g)	Bacteroides(g)	-0.0257998	0.91906	0.952943	0.0209331	0
394	Ruminiclostridium 9(g)	Lactobacillus(g)	0.642931	0.00400201	0.0225113	1.6476	3
395	Ruminiclostridium 9(g)	Lachnospiraceae(f)	0.748194	0.000355568	0.00400014	2.39792	6
396	Ruminiclostridium 9(g)	Muribaculaceae(f)	0.374613	0.125608	0.267885	0.572052	0
397	Ruminiclostridium 9(g)	Romboutsia(g)	0.0423117	0.867607	0.918642	0.0368536	0
398	Ruminiclostridium 9(g)	Lachnospiraceae NK4A136 group(g)	0.655315	0.00315585	0.019724	1.705	3
399	Ruminiclostridium 9(g)	Blautia(g)	0.72549	0.000655434	0.00641186	2.19302	6
400	Ruminiclostridium 9(g)	Lactococcus(g)	0.27967	0.261026	0.451777	0.345076	0
401	Ruminiclostridium 9(g)	Alistipes(g)	0.120743	0.633187	0.782787	0.106357	0
402	Ruminiclostridium 9(g)	Ruminiclostridium(g)	0.855521	6.00563e-06	0.000135127	3.86926	6
403	Ruminiclostridium 9(g)	Ruminiclostridium 9(g)	1	0	0	inf	0
404	Ruminiclostridium 9(g)	GCA-900066575(g)	0.74613	0.000376859	0.00413626	2.38339	6
405	Ruminiclostridium 9(g)	Desulfovibrionaceae(f)	0.783282	0.000120765	0.00169825	2.77	6
406	Ruminiclostridium 9(g)	Parasutterella(g)	-0.445688	0.0637835	0.164015	0.785117	0
407	Ruminiclostridium 9(g)	Oscillibacter(g)	0.886481	9.65677e-07	2.5562e-05	4.5924	6
408	Ruminiclostridium 9(g)	A2(g)	0.457172	0.0564616	0.152142	0.817751	0
409	Ruminiclostridium 9(g)	uncultured Bacteroidales bacterium(g)	0.108359	0.66866	0.802391	0.0956137	0
410	Ruminiclostridium 9(g)	Roseburia(g)	0.401445	0.0986919	0.222057	0.653536	0
411	Ruminiclostridium 9(g)	Erysipelatoclostridium(g)	0.0980392	0.698742	0.818839	0.0868016	0
412	Ruminiclostridium 9(g)	Ruminococcaceae(f)	0.872033	2.40176e-06	6.00441e-05	4.22153	6
413	Ruminiclostridium 9(g)	Butyricimonas(g)	0.0175439	0.944915	0.968592	0.0138592	0
414	Ruminiclostridium 9(g)	Acetatifactor(g)	0.684211	0.00173755	0.0130316	1.885	3
415	Ruminiclostridium 9(g)	Ruminococcaceae UCG-014(g)	0.182663	0.468161	0.658012	0.181766	0
416	Ruminiclostridium 9(g)	Marvinbryantia(g)	0.0573545	0.821162	0.898896	0.0462905	0
417	Ruminiclostridium 9(g)	Mucispirillum(g)	0.754386	0.000297661	0.00343456	2.46413	6
418	Ruminiclostridium 9(g)	Enterorhabdus(g)	-0.23839	0.34078	0.534324	0.272196	0
419	Ruminiclostridium 9(g)	Lachnoclostridium(g)	0.733746	0.000528393	0.00552969	2.2573	6
420	GCA-900066575(g)	Total Load	0.4613	0.0539905	0.150905	0.821296	0
421	GCA-900066575(g)	Faecalibaculum(g)	-0.275542	0.268425	0.455816	0.34121	0
422	GCA-900066575(g)	Akkermansia(g)	-0.0175439	0.944915	0.968592	0.0138592	0
423	GCA-900066575(g)	Bacteroides(g)	0.345717	0.159953	0.319906	0.494977	0
424	GCA-900066575(g)	Lactobacillus(g)	0.327141	0.185133	0.360648	0.442916	0
425	GCA-900066575(g)	Lachnospiraceae(f)	0.26935	0.279764	0.466274	0.331359	0
426	GCA-900066575(g)	Muribaculaceae(f)	0.605779	0.00771061	0.0389862	1.40909	3
427	GCA-900066575(g)	Romboutsia(g)	0.430341	0.0746428	0.182331	0.739141	0
428	GCA-900066575(g)	Lachnospiraceae NK4A136 group(g)	0.525284	0.0251836	0.0928903	1.03203	1
429	GCA-900066575(g)	Blautia(g)	0.834881	1.63204e-05	0.000333826	3.47648	6
430	GCA-900066575(g)	Lactococcus(g)	0.186791	0.457989	0.656354	0.182862	0
431	GCA-900066575(g)	Alistipes(g)	0.395253	0.104497	0.233948	0.630881	0
432	GCA-900066575(g)	Ruminiclostridium(g)	0.647059	0.00370153	0.021917	1.65922	3
433	GCA-900066575(g)	Ruminiclostridium 9(g)	0.74613	0.000376859	0.00413626	2.38339	6
434	GCA-900066575(g)	GCA-900066575(g)	1	0	0	inf	0
435	GCA-900066575(g)	Desulfovibrionaceae(f)	0.407637	0.0931231	0.214899	0.667765	0
436	GCA-900066575(g)	Parasutterella(g)	-0.105115	0.678067	0.805093	0.094154	0
437	GCA-900066575(g)	Oscillibacter(g)	0.768834	0.000192619	0.00247653	2.60616	6
438	GCA-900066575(g)	A2(g)	0.155831	0.536931	0.714328	0.146102	0
439	GCA-900066575(g)	uncultured Bacteroidales bacterium(g)	0.4613	0.0539905	0.150905	0.821296	0
440	GCA-900066575(g)	Roseburia(g)	0.157895	0.531483	0.709696	0.148928	0
441	GCA-900066575(g)	Erysipelatoclostridium(g)	0.424149	0.0793889	0.19207	0.716541	0
442	GCA-900066575(g)	Ruminococcaceae(f)	0.739938	0.000447266	0.00479213	2.31947	6
443	GCA-900066575(g)	Butyricimonas(g)	0.28999	0.243092	0.428986	0.367556	0
444	GCA-900066575(g)	Acetatifactor(g)	0.318885	0.197128	0.372721	0.428616	0
445	GCA-900066575(g)	Ruminococcaceae UCG-014(g)	0.467492	0.0504375	0.144566	0.839933	0
446	GCA-900066575(g)	Marvinbryantia(g)	0.332656	0.177398	0.348598	0.457675	0
447	GCA-900066575(g)	Mucispirillum(g)	0.50258	0.0335305	0.108552	0.964362	0
448	GCA-900066575(g)	Enterorhabdus(g)	-0.53354	0.022588	0.086877	1.06109	1
449	GCA-900066575(g)	Lachnoclostridium(g)	0.477812	0.0449122	0.133844	0.873401	0
450	Desulfovibrionaceae(f)	Total Load	0.0753354	0.766392	0.862191	0.0643964	0
451	Desulfovibrionaceae(f)	Faecalibaculum(g)	-0.323013	0.191068	0.365875	0.436668	0
452	Desulfovibrionaceae(f)	Akkermansia(g)	-0.473684	0.0470641	0.136638	0.864429	0
453	Desulfovibrionaceae(f)	Bacteroides(g)	-0.0588235	0.816654	0.896328	0.0475331	0
454	Desulfovibrionaceae(f)	Lactobacillus(g)	0.473684	0.0470641	0.136638	0.864429	0
455	Desulfovibrionaceae(f)	Lachnospiraceae(f)	0.898865	3.99024e-07	1.12225e-05	4.94991	6
456	Desulfovibrionaceae(f)	Muribaculaceae(f)	0.174407	0.488839	0.672714	0.17217	0
457	Desulfovibrionaceae(f)	Romboutsia(g)	-0.0753354	0.766392	0.862191	0.0643964	0
458	Desulfovibrionaceae(f)	Lachnospiraceae NK4A136 group(g)	0.69453	0.00138177	0.0115148	1.93875	3
459	Desulfovibrionaceae(f)	Blautia(g)	0.457172	0.0564616	0.152142	0.817751	0
460	Desulfovibrionaceae(f)	Lactococcus(g)	0.550052	0.0180276	0.0730848	1.13617	1
461	Desulfovibrionaceae(f)	Alistipes(g)	0.122807	0.627346	0.77985	0.107989	0
462	Desulfovibrionaceae(f)	Ruminiclostridium(g)	0.72549	0.000655434	0.00641186	2.19302	6
463	Desulfovibrionaceae(f)	Ruminiclostridium 9(g)	0.783282	0.000120765	0.00169825	2.77	6
464	Desulfovibrionaceae(f)	GCA-900066575(g)	0.407637	0.0931231	0.214899	0.667765	0
465	Desulfovibrionaceae(f)	Desulfovibrionaceae(f)	1	0	0	inf	0
466	Desulfovibrionaceae(f)	Parasutterella(g)	-0.419409	0.0831687	0.200139	0.698669	0
467	Desulfovibrionaceae(f)	Oscillibacter(g)	0.669763	0.00236009	0.0165943	1.78004	3
468	Desulfovibrionaceae(f)	A2(g)	0.568627	0.0138004	0.0575018	1.24032	1
469	Desulfovibrionaceae(f)	uncultured Bacteroidales bacterium(g)	-0.126935	0.615727	0.767527	0.114907	0
470	Desulfovibrionaceae(f)	Roseburia(g)	0.432405	0.0731082	0.180762	0.742893	0
471	Desulfovibrionaceae(f)	Erysipelatoclostridium(g)	-0.205366	0.413635	0.608287	0.215891	0
472	Desulfovibrionaceae(f)	Ruminococcaceae(f)	0.729618	0.000589052	0.0060244	2.22009	6
473	Desulfovibrionaceae(f)	Butyricimonas(g)	0.0856553	0.73541	0.84855	0.0713223	0
474	Desulfovibrionaceae(f)	Acetatifactor(g)	0.651187	0.00341978	0.0205187	1.68785	3
475	Desulfovibrionaceae(f)	Ruminococcaceae UCG-014(g)	-0.149639	0.553423	0.723954	0.140289	0
476	Desulfovibrionaceae(f)	Marvinbryantia(g)	-0.263831	0.290115	0.474733	0.32355	0
477	Desulfovibrionaceae(f)	Mucispirillum(g)	0.801858	6.2806e-05	0.0009117	3.04015	6
478	Desulfovibrionaceae(f)	Enterorhabdus(g)	-0.143447	0.570135	0.737244	0.132389	0
479	Desulfovibrionaceae(f)	Lachnoclostridium(g)	0.805986	5.38164e-05	0.000835081	3.07827	6
480	Parasutterella(g)	Total Load	0.477222	0.0452151	0.133861	0.873348	0
481	Parasutterella(g)	Faecalibaculum(g)	0.573928	0.0127519	0.0561556	1.25061	1
482	Parasutterella(g)	Akkermansia(g)	0.30168	0.223745	0.40929	0.387969	0
483	Parasutterella(g)	Bacteroides(g)	0.105115	0.678067	0.805093	0.094154	0
484	Parasutterella(g)	Lactobacillus(g)	-0.643304	0.00397407	0.0225113	1.6476	3
485	Parasutterella(g)	Lachnospiraceae(f)	-0.42992	0.0749581	0.182331	0.739141	0
486	Parasutterella(g)	Muribaculaceae(f)	0.0651713	0.79724	0.881995	0.0545341	0
487	Parasutterella(g)	Romboutsia(g)	0.401539	0.0986052	0.222057	0.653536	0
488	Parasutterella(g)	Lachnospiraceae NK4A136 group(g)	-0.243867	0.329465	0.529498	0.276136	0
489	Parasutterella(g)	Blautia(g)	-0.113524	0.653778	0.790861	0.1019	0
490	Parasutterella(g)	Lactococcus(g)	0.191309	0.446984	0.648131	0.188337	0
491	Parasutterella(g)	Alistipes(g)	-0.190258	0.449532	0.648364	0.188181	0
492	Parasutterella(g)	Ruminiclostridium(g)	-0.408897	0.0920178	0.213443	0.670717	0
493	Parasutterella(g)	Ruminiclostridium 9(g)	-0.445688	0.0637835	0.164015	0.785117	0
494	Parasutterella(g)	GCA-900066575(g)	-0.105115	0.678067	0.805093	0.094154	0
495	Parasutterella(g)	Desulfovibrionaceae(f)	-0.419409	0.0831687	0.200139	0.698669	0
496	Parasutterella(g)	Parasutterella(g)	1	0	0	inf	0
497	Parasutterella(g)	Oscillibacter(g)	-0.437278	0.069577	0.175273	0.756286	0
498	Parasutterella(g)	A2(g)	0.0903989	0.721296	0.838716	0.0763851	0
499	Parasutterella(g)	uncultured Bacteroidales bacterium(g)	-0.0325856	0.897866	0.939627	0.0270443	0
500	Parasutterella(g)	Roseburia(g)	0.0483529	0.848896	0.905221	0.0432453	0
501	Parasutterella(g)	Erysipelatoclostridium(g)	-0.0599155	0.813307	0.896328	0.0475331	0
502	Parasutterella(g)	Ruminococcaceae(f)	-0.186054	0.459797	0.656853	0.182532	0
503	Parasutterella(g)	Butyricimonas(g)	0.049404	0.845648	0.905221	0.0432453	0
504	Parasutterella(g)	Acetatifactor(g)	-0.614923	0.00660983	0.0354098	1.45088	3
505	Parasutterella(g)	Ruminococcaceae UCG-014(g)	-0.281708	0.25742	0.448989	0.347764	0
506	Parasutterella(g)	Marvinbryantia(g)	-0.389816	0.109792	0.241006	0.617971	0
507	Parasutterella(g)	Mucispirillum(g)	-0.312192	0.207222	0.386929	0.412368	0
508	Parasutterella(g)	Enterorhabdus(g)	0.297475	0.230585	0.415054	0.381896	0
509	Parasutterella(g)	Lachnoclostridium(g)	-0.0231253	0.927429	0.957209	0.0189934	0
510	Oscillibacter(g)	Total Load	0.356037	0.147026	0.299373	0.523787	0
511	Oscillibacter(g)	Faecalibaculum(g)	-0.436533	0.070109	0.175273	0.756286	0
512	Oscillibacter(g)	Akkermansia(g)	-0.180599	0.473289	0.658012	0.181766	0
513	Oscillibacter(g)	Bacteroides(g)	0.236326	0.345101	0.539221	0.268233	0
514	Oscillibacter(g)	Lactobacillus(g)	0.651187	0.00341978	0.0205187	1.68785	3
515	Oscillibacter(g)	Lachnospiraceae(f)	0.671827	0.0022613	0.0161522	1.79177	3
516	Oscillibacter(g)	Muribaculaceae(f)	0.463364	0.0527859	0.149394	0.825667	0
517	Oscillibacter(g)	Romboutsia(g)	0.275542	0.268425	0.455816	0.34121	0
518	Oscillibacter(g)	Lachnospiraceae NK4A136 group(g)	0.595459	0.00912596	0.0432282	1.36423	3
519	Oscillibacter(g)	Blautia(g)	0.839009	1.35127e-05	0.000289557	3.53827	6
520	Oscillibacter(g)	Lactococcus(g)	0.323013	0.191068	0.365875	0.436668	0
521	Oscillibacter(g)	Alistipes(g)	0.271414	0.275952	0.466274	0.331359	0
522	Oscillibacter(g)	Ruminiclostridium(g)	0.805986	5.38164e-05	0.000835081	3.07827	6
523	Oscillibacter(g)	Ruminiclostridium 9(g)	0.886481	9.65677e-07	2.5562e-05	4.5924	6
524	Oscillibacter(g)	GCA-900066575(g)	0.768834	0.000192619	0.00247653	2.60616	6
525	Oscillibacter(g)	Desulfovibrionaceae(f)	0.669763	0.00236009	0.0165943	1.78004	3
526	Oscillibacter(g)	Parasutterella(g)	-0.437278	0.069577	0.175273	0.756286	0
527	Oscillibacter(g)	Oscillibacter(g)	1	0	0	inf	0
528	Oscillibacter(g)	A2(g)	0.19711	0.433058	0.634775	0.19738	0
529	Oscillibacter(g)	uncultured Bacteroidales bacterium(g)	0.153767	0.542403	0.717444	0.144212	0
530	Oscillibacter(g)	Roseburia(g)	0.215686	0.390027	0.585041	0.232814	0
531	Oscillibacter(g)	Erysipelatoclostridium(g)	0.372549	0.127873	0.271428	0.566346	0
532	Oscillibacter(g)	Ruminococcaceae(f)	0.826625	2.34566e-05	0.000422218	3.37446	6
533	Oscillibacter(g)	Butyricimonas(g)	0.139319	0.581396	0.741157	0.13009	0
534	Oscillibacter(g)	Acetatifactor(g)	0.589267	0.0100708	0.0472067	1.326	3
535	Oscillibacter(g)	Ruminococcaceae UCG-014(g)	0.411765	0.0895391	0.209857	0.678076	0
536	Oscillibacter(g)	Marvinbryantia(g)	0.155379	0.538127	0.714328	0.146102	0
537	Oscillibacter(g)	Mucispirillum(g)	0.667699	0.00246239	0.0167891	1.77497	3
538	Oscillibacter(g)	Enterorhabdus(g)	-0.364293	0.137217	0.285868	0.543834	0
539	Oscillibacter(g)	Lachnoclostridium(g)	0.688338	0.0015871	0.0125297	1.90206	3
540	A2(g)	Total Load	0.100103	0.69269	0.818138	0.0871736	0
541	A2(g)	Faecalibaculum(g)	0.182663	0.468161	0.658012	0.181766	0
542	A2(g)	Akkermansia(g)	-0.568627	0.0138004	0.0575018	1.24032	1
543	A2(g)	Bacteroides(g)	-0.370485	0.130166	0.273713	0.562705	0
544	A2(g)	Lactobacillus(g)	0.0485036	0.84843	0.905221	0.0432453	0
545	A2(g)	Lachnospiraceae(f)	0.611971	0.00695027	0.0363677	1.43928	3
546	A2(g)	Muribaculaceae(f)	0.0505676	0.842056	0.905221	0.0432453	0
547	A2(g)	Romboutsia(g)	-0.180599	0.473289	0.658012	0.181766	0
548	A2(g)	Lachnospiraceae NK4A136 group(g)	0.578947	0.0118185	0.0526565	1.27855	1
549	A2(g)	Blautia(g)	0.186791	0.457989	0.656354	0.182862	0
550	A2(g)	Lactococcus(g)	0.490196	0.0389034	0.119908	0.921152	0
551	A2(g)	Alistipes(g)	-0.281734	0.257375	0.448989	0.347764	0
552	A2(g)	Ruminiclostridium(g)	0.609907	0.00719666	0.0372241	1.42918	3
553	A2(g)	Ruminiclostridium 9(g)	0.457172	0.0564616	0.152142	0.817751	0
554	A2(g)	GCA-900066575(g)	0.155831	0.536931	0.714328	0.146102	0
555	A2(g)	Desulfovibrionaceae(f)	0.568627	0.0138004	0.0575018	1.24032	1
556	A2(g)	Parasutterella(g)	0.0903989	0.721296	0.838716	0.0763851	0
557	A2(g)	Oscillibacter(g)	0.19711	0.433058	0.634775	0.19738	0
558	A2(g)	A2(g)	1	0	0	inf	0
559	A2(g)	uncultured Bacteroidales bacterium(g)	-0.23839	0.34078	0.534324	0.272196	0
560	A2(g)	Roseburia(g)	0.820433	3.04208e-05	0.000526514	3.27859	6
561	A2(g)	Erysipelatoclostridium(g)	-0.459236	0.0552157	0.152142	0.817751	0
562	A2(g)	Ruminococcaceae(f)	0.50258	0.0335305	0.108552	0.964362	0
563	A2(g)	Butyricimonas(g)	-0.223942	0.371686	0.565063	0.247903	0
564	A2(g)	Acetatifactor(g)	0.162023	0.520665	0.699401	0.155274	0
565	A2(g)	Ruminococcaceae UCG-014(g)	-0.23839	0.34078	0.534324	0.272196	0
566	A2(g)	Marvinbryantia(g)	-0.534961	0.0221631	0.0867251	1.06186	1
567	A2(g)	Mucispirillum(g)	0.508772	0.0310685	0.104335	0.981571	0
568	A2(g)	Enterorhabdus(g)	0.118679	0.639049	0.783575	0.105919	0
569	A2(g)	Lachnoclostridium(g)	0.595459	0.00912596	0.0432282	1.36423	3
570	uncultured Bacteroidales bacterium(g)	Total Load	0.347781	0.157308	0.31602	0.500286	0
571	uncultured Bacteroidales bacterium(g)	Faecalibaculum(g)	-0.323013	0.191068	0.365875	0.436668	0
572	uncultured Bacteroidales bacterium(g)	Akkermansia(g)	0.498452	0.0352536	0.111719	0.951872	0
573	uncultured Bacteroidales bacterium(g)	Bacteroides(g)	0.535604	0.0219731	0.0867251	1.06186	1
574	uncultured Bacteroidales bacterium(g)	Lactobacillus(g)	0.0505676	0.842056	0.905221	0.0432453	0
575	uncultured Bacteroidales bacterium(g)	Lachnospiraceae(f)	-0.30031	0.22596	0.410008	0.387208	0
576	uncultured Bacteroidales bacterium(g)	Muribaculaceae(f)	0.768834	0.000192619	0.00247653	2.60616	6
577	uncultured Bacteroidales bacterium(g)	Romboutsia(g)	0.572755	0.0129782	0.0561556	1.25061	1
578	uncultured Bacteroidales bacterium(g)	Lachnospiraceae NK4A136 group(g)	-0.221878	0.376225	0.568126	0.245556	0
579	uncultured Bacteroidales bacterium(g)	Blautia(g)	0.393189	0.106485	0.234893	0.62913	0
580	uncultured Bacteroidales bacterium(g)	Lactococcus(g)	-0.116615	0.644932	0.784376	0.105475	0
581	uncultured Bacteroidales bacterium(g)	Alistipes(g)	0.599587	0.0085367	0.0413066	1.38398	3
582	uncultured Bacteroidales bacterium(g)	Ruminiclostridium(g)	-0.0835913	0.741577	0.849134	0.0710235	0
583	uncultured Bacteroidales bacterium(g)	Ruminiclostridium 9(g)	0.108359	0.66866	0.802391	0.0956137	0
584	uncultured Bacteroidales bacterium(g)	GCA-900066575(g)	0.4613	0.0539905	0.150905	0.821296	0
585	uncultured Bacteroidales bacterium(g)	Desulfovibrionaceae(f)	-0.126935	0.615727	0.767527	0.114907	0
586	uncultured Bacteroidales bacterium(g)	Parasutterella(g)	-0.0325856	0.897866	0.939627	0.0270443	0
587	uncultured Bacteroidales bacterium(g)	Oscillibacter(g)	0.153767	0.542403	0.717444	0.144212	0
588	uncultured Bacteroidales bacterium(g)	A2(g)	-0.23839	0.34078	0.534324	0.272196	0
589	uncultured Bacteroidales bacterium(g)	uncultured Bacteroidales bacterium(g)	1	0	0	inf	0
590	uncultured Bacteroidales bacterium(g)	Roseburia(g)	-0.323013	0.191068	0.365875	0.436668	0
591	uncultured Bacteroidales bacterium(g)	Erysipelatoclostridium(g)	0.570691	0.0133843	0.0573612	1.24138	1
592	uncultured Bacteroidales bacterium(g)	Ruminococcaceae(f)	0.0257998	0.91906	0.952943	0.0209331	0
593	uncultured Bacteroidales bacterium(g)	Butyricimonas(g)	0.76677	0.000205354	0.00256693	2.59059	6
594	uncultured Bacteroidales bacterium(g)	Acetatifactor(g)	-0.0299278	0.90616	0.946107	0.0240596	0
595	uncultured Bacteroidales bacterium(g)	Ruminococcaceae UCG-014(g)	0.448916	0.0616574	0.161313	0.792331	0
596	uncultured Bacteroidales bacterium(g)	Marvinbryantia(g)	0.603787	0.00796906	0.039454	1.40391	3
597	uncultured Bacteroidales bacterium(g)	Mucispirillum(g)	-0.0670795	0.791425	0.881538	0.0547589	0
598	uncultured Bacteroidales bacterium(g)	Enterorhabdus(g)	-0.403509	0.0968097	0.220022	0.657534	0
599	uncultured Bacteroidales bacterium(g)	Lachnoclostridium(g)	0.00103199	0.996757	0.996757	0.00141053	0
600	Roseburia(g)	Total Load	-0.0650155	0.797715	0.881995	0.0545341	0
601	Roseburia(g)	Faecalibaculum(g)	0.172343	0.494076	0.677849	0.168867	0
602	Roseburia(g)	Akkermansia(g)	-0.711042	0.000939105	0.00828622	2.08164	6
603	Roseburia(g)	Bacteroides(g)	-0.28999	0.243092	0.428986	0.367556	0
604	Roseburia(g)	Lactobacillus(g)	0.0485036	0.84843	0.905221	0.0432453	0
605	Roseburia(g)	Lachnospiraceae(f)	0.484004	0.0418255	0.126319	0.898532	0
606	Roseburia(g)	Muribaculaceae(f)	-0.0505676	0.842056	0.905221	0.0432453	0
607	Roseburia(g)	Romboutsia(g)	-0.28999	0.243092	0.428986	0.367556	0
608	Roseburia(g)	Lachnospiraceae NK4A136 group(g)	0.616099	0.00647797	0.0351215	1.45443	3
609	Roseburia(g)	Blautia(g)	0.230134	0.358254	0.550219	0.259464	0
610	Roseburia(g)	Lactococcus(g)	0.457172	0.0564616	0.152142	0.817751	0
611	Roseburia(g)	Alistipes(g)	-0.230134	0.358254	0.550219	0.259464	0
612	Roseburia(g)	Ruminiclostridium(g)	0.581011	0.0114509	0.0520493	1.28358	1
613	Roseburia(g)	Ruminiclostridium 9(g)	0.401445	0.0986919	0.222057	0.653536	0
614	Roseburia(g)	GCA-900066575(g)	0.157895	0.531483	0.709696	0.148928	0
615	Roseburia(g)	Desulfovibrionaceae(f)	0.432405	0.0731082	0.180762	0.742893	0
616	Roseburia(g)	Parasutterella(g)	0.0483529	0.848896	0.905221	0.0432453	0
617	Roseburia(g)	Oscillibacter(g)	0.215686	0.390027	0.585041	0.232814	0
618	Roseburia(g)	A2(g)	0.820433	3.04208e-05	0.000526514	3.27859	6
619	Roseburia(g)	uncultured Bacteroidales bacterium(g)	-0.323013	0.191068	0.365875	0.436668	0
620	Roseburia(g)	Roseburia(g)	1	0	0	inf	0
621	Roseburia(g)	Erysipelatoclostridium(g)	-0.54386	0.0196436	0.078925	1.10279	1
622	Roseburia(g)	Ruminococcaceae(f)	0.380805	0.118984	0.256592	0.590757	0
623	Roseburia(g)	Butyricimonas(g)	-0.26935	0.279764	0.466274	0.331359	0
624	Roseburia(g)	Acetatifactor(g)	0.131063	0.604194	0.757346	0.120705	0
625	Roseburia(g)	Ruminococcaceae UCG-014(g)	-0.151703	0.547901	0.71882	0.14338	0
626	Roseburia(g)	Marvinbryantia(g)	-0.413995	0.0876447	0.20758	0.682815	0
627	Roseburia(g)	Mucispirillum(g)	0.490196	0.0389034	0.119908	0.921152	0
628	Roseburia(g)	Enterorhabdus(g)	0.0196078	0.938446	0.966363	0.0148598	0
629	Roseburia(g)	Lachnoclostridium(g)	0.364293	0.137217	0.285868	0.543834	0
630	Erysipelatoclostridium(g)	Total Load	0.506708	0.0318731	0.106244	0.973697	0
631	Erysipelatoclostridium(g)	Faecalibaculum(g)	-0.356037	0.147026	0.299373	0.523787	0
632	Erysipelatoclostridium(g)	Akkermansia(g)	0.692466	0.00144761	0.0118441	1.9265	3
633	Erysipelatoclostridium(g)	Bacteroides(g)	0.614035	0.00671076	0.0355275	1.44943	3
634	Erysipelatoclostridium(g)	Lactobacillus(g)	0.242518	0.332231	0.532043	0.274054	0
635	Erysipelatoclostridium(g)	Lachnospiraceae(f)	-0.180599	0.473289	0.658012	0.181766	0
636	Erysipelatoclostridium(g)	Muribaculaceae(f)	0.562436	0.015111	0.0623848	1.20492	1
637	Erysipelatoclostridium(g)	Romboutsia(g)	0.713106	0.00089323	0.00803907	2.09479	6
638	Erysipelatoclostridium(g)	Lachnospiraceae NK4A136 group(g)	-0.230134	0.358254	0.550219	0.259464	0
639	Erysipelatoclostridium(g)	Blautia(g)	0.529412	0.0238582	0.0894684	1.04833	1
640	Erysipelatoclostridium(g)	Lactococcus(g)	-0.131063	0.604194	0.757346	0.120705	0
641	Erysipelatoclostridium(g)	Alistipes(g)	0.277606	0.26471	0.454654	0.342319	0
642	Erysipelatoclostridium(g)	Ruminiclostridium(g)	0.0464396	0.854814	0.909377	0.0412563	0
643	Erysipelatoclostridium(g)	Ruminiclostridium 9(g)	0.0980392	0.698742	0.818839	0.0868016	0
644	Erysipelatoclostridium(g)	GCA-900066575(g)	0.424149	0.0793889	0.19207	0.716541	0
645	Erysipelatoclostridium(g)	Desulfovibrionaceae(f)	-0.205366	0.413635	0.608287	0.215891	0
646	Erysipelatoclostridium(g)	Parasutterella(g)	-0.0599155	0.813307	0.896328	0.0475331	0
647	Erysipelatoclostridium(g)	Oscillibacter(g)	0.372549	0.127873	0.271428	0.566346	0
648	Erysipelatoclostridium(g)	A2(g)	-0.459236	0.0552157	0.152142	0.817751	0
649	Erysipelatoclostridium(g)	uncultured Bacteroidales bacterium(g)	0.570691	0.0133843	0.0573612	1.24138	1
650	Erysipelatoclostridium(g)	Roseburia(g)	-0.54386	0.0196436	0.078925	1.10279	1
651	Erysipelatoclostridium(g)	Erysipelatoclostridium(g)	1	0	0	inf	0
652	Erysipelatoclostridium(g)	Ruminococcaceae(f)	0.176471	0.483628	0.667585	0.175494	0
653	Erysipelatoclostridium(g)	Butyricimonas(g)	0.333333	0.176463	0.348283	0.458068	0
654	Erysipelatoclostridium(g)	Acetatifactor(g)	0.0154799	0.951388	0.970804	0.0128684	0
655	Erysipelatoclostridium(g)	Ruminococcaceae UCG-014(g)	0.684211	0.00173755	0.0130316	1.885	3
656	Erysipelatoclostridium(g)	Marvinbryantia(g)	0.405653	0.0948819	0.217841	0.66186	0
657	Erysipelatoclostridium(g)	Mucispirillum(g)	-0.267286	0.283608	0.470936	0.327038	0
658	Erysipelatoclostridium(g)	Enterorhabdus(g)	-0.296182	0.232717	0.417221	0.379633	0
659	Erysipelatoclostridium(g)	Lachnoclostridium(g)	0.0402477	0.874015	0.918941	0.0367125	0
660	Ruminococcaceae(f)	Total Load	0.351909	0.152107	0.308325	0.510991	0
661	Ruminococcaceae(f)	Faecalibaculum(g)	-0.316821	0.200205	0.376955	0.42371	0
662	Ruminococcaceae(f)	Akkermansia(g)	-0.178535	0.478445	0.662462	0.178839	0
663	Ruminococcaceae(f)	Bacteroides(g)	0.0815273	0.747759	0.851878	0.0696227	0
664	Ruminococcaceae(f)	Lactobacillus(g)	0.380805	0.118984	0.256592	0.590757	0
665	Ruminococcaceae(f)	Lachnospiraceae(f)	0.721362	0.00072796	0.00696983	2.15678	6
666	Ruminococcaceae(f)	Muribaculaceae(f)	0.380805	0.118984	0.256592	0.590757	0
667	Ruminococcaceae(f)	Romboutsia(g)	0.244582	0.328004	0.529039	0.276512	0
668	Ruminococcaceae(f)	Lachnospiraceae NK4A136 group(g)	0.678019	0.0019852	0.0144087	1.84138	3
669	Ruminococcaceae(f)	Blautia(g)	0.762642	0.000232967	0.00283338	2.5477	6
670	Ruminococcaceae(f)	Lactococcus(g)	0.453044	0.0590167	0.15808	0.801122	0
671	Ruminococcaceae(f)	Alistipes(g)	0.0877193	0.729259	0.84579	0.0727376	0
672	Ruminococcaceae(f)	Ruminiclostridium(g)	0.857585	5.38926e-06	0.00012764	3.89401	6
673	Ruminococcaceae(f)	Ruminiclostridium 9(g)	0.872033	2.40176e-06	6.00441e-05	4.22153	6
674	Ruminococcaceae(f)	GCA-900066575(g)	0.739938	0.000447266	0.00479213	2.31947	6
675	Ruminococcaceae(f)	Desulfovibrionaceae(f)	0.729618	0.000589052	0.0060244	2.22009	6
676	Ruminococcaceae(f)	Parasutterella(g)	-0.186054	0.459797	0.656853	0.182532	0
677	Ruminococcaceae(f)	Oscillibacter(g)	0.826625	2.34566e-05	0.000422218	3.37446	6
678	Ruminococcaceae(f)	A2(g)	0.50258	0.0335305	0.108552	0.964362	0
679	Ruminococcaceae(f)	uncultured Bacteroidales bacterium(g)	0.0257998	0.91906	0.952943	0.0209331	0
680	Ruminococcaceae(f)	Roseburia(g)	0.380805	0.118984	0.256592	0.590757	0
681	Ruminococcaceae(f)	Erysipelatoclostridium(g)	0.176471	0.483628	0.667585	0.175494	0
682	Ruminococcaceae(f)	Ruminococcaceae(f)	1	0	0	inf	0
683	Ruminococcaceae(f)	Butyricimonas(g)	0.0237358	0.925518	0.957209	0.0189934	0
684	Ruminococcaceae(f)	Acetatifactor(g)	0.607843	0.00745005	0.0380969	1.41911	3
685	Ruminococcaceae(f)	Ruminococcaceae UCG-014(g)	0.0773994	0.760167	0.861651	0.0646688	0
686	Ruminococcaceae(f)	Marvinbryantia(g)	-0.119923	0.635514	0.78351	0.105955	0
687	Ruminococcaceae(f)	Mucispirillum(g)	0.644995	0.00384937	0.0222079	1.65349	3
688	Ruminococcaceae(f)	Enterorhabdus(g)	-0.256966	0.303309	0.494526	0.305811	0
689	Ruminococcaceae(f)	Lachnoclostridium(g)	0.830753	1.96126e-05	0.000383726	3.41598	6
690	Butyricimonas(g)	Total Load	0.292054	0.239602	0.42786	0.368698	0
691	Butyricimonas(g)	Faecalibaculum(g)	-0.448916	0.0616574	0.161313	0.792331	0
692	Butyricimonas(g)	Akkermansia(g)	0.417957	0.0843526	0.201908	0.694847	0
693	Butyricimonas(g)	Bacteroides(g)	0.772962	0.000169139	0.00230644	2.63706	6
694	Butyricimonas(g)	Lactobacillus(g)	-0.143447	0.570135	0.737244	0.132389	0
695	Butyricimonas(g)	Lachnospiraceae(f)	-0.139319	0.581396	0.741157	0.13009	0
696	Butyricimonas(g)	Muribaculaceae(f)	0.71517	0.00084924	0.00796162	2.099	6
697	Butyricimonas(g)	Romboutsia(g)	0.568627	0.0138004	0.0575018	1.24032	1
698	Butyricimonas(g)	Lachnospiraceae NK4A136 group(g)	-0.0567595	0.822989	0.898896	0.0462905	0
699	Butyricimonas(g)	Blautia(g)	0.287926	0.246615	0.433503	0.363008	0
700	Butyricimonas(g)	Lactococcus(g)	0.0835913	0.741577	0.849134	0.0710235	0
701	Butyricimonas(g)	Alistipes(g)	0.828689	2.14612e-05	0.000402397	3.39535	6
702	Butyricimonas(g)	Ruminiclostridium(g)	-0.157895	0.531483	0.709696	0.148928	0
703	Butyricimonas(g)	Ruminiclostridium 9(g)	0.0175439	0.944915	0.968592	0.0138592	0
704	Butyricimonas(g)	GCA-900066575(g)	0.28999	0.243092	0.428986	0.367556	0
705	Butyricimonas(g)	Desulfovibrionaceae(f)	0.0856553	0.73541	0.84855	0.0713223	0
706	Butyricimonas(g)	Parasutterella(g)	0.049404	0.845648	0.905221	0.0432453	0
707	Butyricimonas(g)	Oscillibacter(g)	0.139319	0.581396	0.741157	0.13009	0
708	Butyricimonas(g)	A2(g)	-0.223942	0.371686	0.565063	0.247903	0
709	Butyricimonas(g)	uncultured Bacteroidales bacterium(g)	0.76677	0.000205354	0.00256693	2.59059	6
710	Butyricimonas(g)	Roseburia(g)	-0.26935	0.279764	0.466274	0.331359	0
711	Butyricimonas(g)	Erysipelatoclostridium(g)	0.333333	0.176463	0.348283	0.458068	0
712	Butyricimonas(g)	Ruminococcaceae(f)	0.0237358	0.925518	0.957209	0.0189934	0
713	Butyricimonas(g)	Butyricimonas(g)	1	0	0	inf	0
714	Butyricimonas(g)	Acetatifactor(g)	-0.0691434	0.785148	0.881089	0.0549804	0
715	Butyricimonas(g)	Ruminococcaceae UCG-014(g)	0.182663	0.468161	0.658012	0.181766	0
716	Butyricimonas(g)	Marvinbryantia(g)	0.436937	0.06982	0.175273	0.756286	0
717	Butyricimonas(g)	Mucispirillum(g)	0.110423	0.662698	0.797364	0.0983431	0
718	Butyricimonas(g)	Enterorhabdus(g)	-0.393189	0.106485	0.234893	0.62913	0
719	Butyricimonas(g)	Lachnoclostridium(g)	0.209494	0.404102	0.604139	0.218863	0
720	Acetatifactor(g)	Total Load	-0.116615	0.644932	0.784376	0.105475	0
721	Acetatifactor(g)	Faecalibaculum(g)	-0.494324	0.037044	0.116572	0.933405	0
722	Acetatifactor(g)	Akkermansia(g)	-0.0753354	0.766392	0.862191	0.0643964	0
723	Acetatifactor(g)	Bacteroides(g)	-0.170279	0.499341	0.68092	0.166904	0
724	Acetatifactor(g)	Lactobacillus(g)	0.603715	0.00797847	0.039454	1.40391	3
725	Acetatifactor(g)	Lachnospiraceae(f)	0.644995	0.00384937	0.0222079	1.65349	3
726	Acetatifactor(g)	Muribaculaceae(f)	0.00515996	0.983788	0.985979	0.00613233	0
727	Acetatifactor(g)	Romboutsia(g)	-0.192982	0.442944	0.645064	0.190397	0
728	Acetatifactor(g)	Lachnospiraceae NK4A136 group(g)	0.298246	0.229322	0.414438	0.38254	0
729	Acetatifactor(g)	Blautia(g)	0.339525	0.168071	0.33318	0.477321	0
730	Acetatifactor(g)	Lactococcus(g)	0.22807	0.3627	0.555153	0.255587	0
731	Acetatifactor(g)	Alistipes(g)	0.00515996	0.983788	0.985979	0.00613233	0
732	Acetatifactor(g)	Ruminiclostridium(g)	0.578947	0.0118185	0.0526565	1.27855	1
733	Acetatifactor(g)	Ruminiclostridium 9(g)	0.684211	0.00173755	0.0130316	1.885	3
734	Acetatifactor(g)	GCA-900066575(g)	0.318885	0.197128	0.372721	0.428616	0
735	Acetatifactor(g)	Desulfovibrionaceae(f)	0.651187	0.00341978	0.0205187	1.68785	3
736	Acetatifactor(g)	Parasutterella(g)	-0.614923	0.00660983	0.0354098	1.45088	3
737	Acetatifactor(g)	Oscillibacter(g)	0.589267	0.0100708	0.0472067	1.326	3
738	Acetatifactor(g)	A2(g)	0.162023	0.520665	0.699401	0.155274	0
739	Acetatifactor(g)	uncultured Bacteroidales bacterium(g)	-0.0299278	0.90616	0.946107	0.0240596	0
740	Acetatifactor(g)	Roseburia(g)	0.131063	0.604194	0.757346	0.120705	0
741	Acetatifactor(g)	Erysipelatoclostridium(g)	0.0154799	0.951388	0.970804	0.0128684	0
742	Acetatifactor(g)	Ruminococcaceae(f)	0.607843	0.00745005	0.0380969	1.41911	3
743	Acetatifactor(g)	Butyricimonas(g)	-0.0691434	0.785148	0.881089	0.0549804	0
744	Acetatifactor(g)	Acetatifactor(g)	1	0	0	inf	0
745	Acetatifactor(g)	Ruminococcaceae UCG-014(g)	-0.116615	0.644932	0.784376	0.105475	0
746	Acetatifactor(g)	Marvinbryantia(g)	-0.0406696	0.872704	0.918941	0.0367125	0
747	Acetatifactor(g)	Mucispirillum(g)	0.52322	0.0258675	0.0938738	1.02746	1
748	Acetatifactor(g)	Enterorhabdus(g)	-0.00722394	0.977304	0.985979	0.00613233	0
749	Acetatifactor(g)	Lachnoclostridium(g)	0.444788	0.0643852	0.164621	0.783514	0
750	Ruminococcaceae UCG-014(g)	Total Load	0.106295	0.67464	0.805093	0.094154	0
751	Ruminococcaceae UCG-014(g)	Faecalibaculum(g)	-0.370485	0.130166	0.273713	0.562705	0
752	Ruminococcaceae UCG-014(g)	Akkermansia(g)	0.137255	0.587062	0.746265	0.127107	0
753	Ruminococcaceae UCG-014(g)	Bacteroides(g)	0.457172	0.0564616	0.152142	0.817751	0
754	Ruminococcaceae UCG-014(g)	Lactobacillus(g)	0.378741	0.121164	0.259638	0.585632	0
755	Ruminococcaceae UCG-014(g)	Lachnospiraceae(f)	-0.0670795	0.791425	0.881538	0.0547589	0
756	Ruminococcaceae UCG-014(g)	Muribaculaceae(f)	0.49226	0.037965	0.118641	0.925766	0
757	Ruminococcaceae UCG-014(g)	Romboutsia(g)	0.403509	0.0968097	0.220022	0.657534	0
758	Ruminococcaceae UCG-014(g)	Lachnospiraceae NK4A136 group(g)	0.114551	0.650834	0.789422	0.102691	0
759	Ruminococcaceae UCG-014(g)	Blautia(g)	0.457172	0.0564616	0.152142	0.817751	0
760	Ruminococcaceae UCG-014(g)	Lactococcus(g)	-0.170279	0.499341	0.68092	0.166904	0
761	Ruminococcaceae UCG-014(g)	Alistipes(g)	0.302374	0.222629	0.408911	0.388371	0
762	Ruminococcaceae UCG-014(g)	Ruminiclostridium(g)	0.26935	0.279764	0.466274	0.331359	0
763	Ruminococcaceae UCG-014(g)	Ruminiclostridium 9(g)	0.182663	0.468161	0.658012	0.181766	0
764	Ruminococcaceae UCG-014(g)	GCA-900066575(g)	0.467492	0.0504375	0.144566	0.839933	0
765	Ruminococcaceae UCG-014(g)	Desulfovibrionaceae(f)	-0.149639	0.553423	0.723954	0.140289	0
766	Ruminococcaceae UCG-014(g)	Parasutterella(g)	-0.281708	0.25742	0.448989	0.347764	0
767	Ruminococcaceae UCG-014(g)	Oscillibacter(g)	0.411765	0.0895391	0.209857	0.678076	0
768	Ruminococcaceae UCG-014(g)	A2(g)	-0.23839	0.34078	0.534324	0.272196	0
769	Ruminococcaceae UCG-014(g)	uncultured Bacteroidales bacterium(g)	0.448916	0.0616574	0.161313	0.792331	0
770	Ruminococcaceae UCG-014(g)	Roseburia(g)	-0.151703	0.547901	0.71882	0.14338	0
771	Ruminococcaceae UCG-014(g)	Erysipelatoclostridium(g)	0.684211	0.00173755	0.0130316	1.885	3
772	Ruminococcaceae UCG-014(g)	Ruminococcaceae(f)	0.0773994	0.760167	0.861651	0.0646688	0
773	Ruminococcaceae UCG-014(g)	Butyricimonas(g)	0.182663	0.468161	0.658012	0.181766	0
774	Ruminococcaceae UCG-014(g)	Acetatifactor(g)	-0.116615	0.644932	0.784376	0.105475	0
775	Ruminococcaceae UCG-014(g)	Ruminococcaceae UCG-014(g)	1	0	0	inf	0
776	Ruminococcaceae UCG-014(g)	Marvinbryantia(g)	0.551646	0.0176289	0.0721183	1.14195	1
777	Ruminococcaceae UCG-014(g)	Mucispirillum(g)	-0.0856553	0.73541	0.84855	0.0713223	0
778	Ruminococcaceae UCG-014(g)	Enterorhabdus(g)	-0.510836	0.0302797	0.103226	0.986209	0
779	Ruminococcaceae UCG-014(g)	Lachnoclostridium(g)	-0.141383	0.575754	0.740255	0.130618	0
780	Marvinbryantia(g)	Total Load	-0.0990669	0.695727	0.818839	0.0868016	0
781	Marvinbryantia(g)	Faecalibaculum(g)	-0.270088	0.278398	0.466274	0.331359	0
782	Marvinbryantia(g)	Akkermansia(g)	0.180406	0.473769	0.658012	0.181766	0
783	Marvinbryantia(g)	Bacteroides(g)	0.380625	0.119173	0.256592	0.590757	0
784	Marvinbryantia(g)	Lactobacillus(g)	0.122009	0.629603	0.780499	0.107627	0
785	Marvinbryantia(g)	Lachnospiraceae(f)	-0.322228	0.192211	0.366504	0.435921	0
786	Marvinbryantia(g)	Muribaculaceae(f)	0.305543	0.217577	0.40292	0.394781	0
787	Marvinbryantia(g)	Romboutsia(g)	0.153293	0.543663	0.717444	0.144212	0
788	Marvinbryantia(g)	Lachnospiraceae NK4A136 group(g)	-0.111581	0.659364	0.795479	0.0993712	0
789	Marvinbryantia(g)	Blautia(g)	0.167892	0.505461	0.683056	0.165544	0
790	Marvinbryantia(g)	Lactococcus(g)	-0.524533	0.0254306	0.0930389	1.03134	1
791	Marvinbryantia(g)	Alistipes(g)	0.6163	0.00645561	0.0351215	1.45443	3
792	Marvinbryantia(g)	Ruminiclostridium(g)	-0.0510977	0.84042	0.905221	0.0432453	0
793	Marvinbryantia(g)	Ruminiclostridium 9(g)	0.0573545	0.821162	0.898896	0.0462905	0
794	Marvinbryantia(g)	GCA-900066575(g)	0.332656	0.177398	0.348598	0.457675	0
795	Marvinbryantia(g)	Desulfovibrionaceae(f)	-0.263831	0.290115	0.474733	0.32355	0
796	Marvinbryantia(g)	Parasutterella(g)	-0.389816	0.109792	0.241006	0.617971	0
797	Marvinbryantia(g)	Oscillibacter(g)	0.155379	0.538127	0.714328	0.146102	0
798	Marvinbryantia(g)	A2(g)	-0.534961	0.0221631	0.0867251	1.06186	1
799	Marvinbryantia(g)	uncultured Bacteroidales bacterium(g)	0.603787	0.00796906	0.039454	1.40391	3
800	Marvinbryantia(g)	Roseburia(g)	-0.413995	0.0876447	0.20758	0.682815	0
801	Marvinbryantia(g)	Erysipelatoclostridium(g)	0.405653	0.0948819	0.217841	0.66186	0
802	Marvinbryantia(g)	Ruminococcaceae(f)	-0.119923	0.635514	0.78351	0.105955	0
803	Marvinbryantia(g)	Butyricimonas(g)	0.436937	0.06982	0.175273	0.756286	0
804	Marvinbryantia(g)	Acetatifactor(g)	-0.0406696	0.872704	0.918941	0.0367125	0
805	Marvinbryantia(g)	Ruminococcaceae UCG-014(g)	0.551646	0.0176289	0.0721183	1.14195	1
806	Marvinbryantia(g)	Marvinbryantia(g)	1	0	0	inf	0
807	Marvinbryantia(g)	Mucispirillum(g)	-0.136608	0.588842	0.746419	0.127017	0
808	Marvinbryantia(g)	Enterorhabdus(g)	-0.413995	0.0876447	0.20758	0.682815	0
809	Marvinbryantia(g)	Lachnoclostridium(g)	-0.349341	0.155328	0.313443	0.503842	0
810	Mucispirillum(g)	Total Load	0.135191	0.59275	0.747164	0.126584	0
811	Mucispirillum(g)	Faecalibaculum(g)	-0.240454	0.33649	0.53317	0.273134	0
812	Mucispirillum(g)	Akkermansia(g)	-0.488132	0.0398595	0.122019	0.913573	0
813	Mucispirillum(g)	Bacteroides(g)	-0.0588235	0.816654	0.896328	0.0475331	0
814	Mucispirillum(g)	Lactobacillus(g)	0.467492	0.0504375	0.144566	0.839933	0
815	Mucispirillum(g)	Lachnospiraceae(f)	0.663571	0.00267798	0.017722	1.75149	3
816	Mucispirillum(g)	Muribaculaceae(f)	0.244582	0.328004	0.529039	0.276512	0
817	Mucispirillum(g)	Romboutsia(g)	-0.221878	0.376225	0.568126	0.245556	0
818	Mucispirillum(g)	Lachnospiraceae NK4A136 group(g)	0.659443	0.00290886	0.0189708	1.72191	3
819	Mucispirillum(g)	Blautia(g)	0.434469	0.071597	0.178004	0.749571	0
820	Mucispirillum(g)	Lactococcus(g)	0.430341	0.0746428	0.182331	0.739141	0
821	Mucispirillum(g)	Alistipes(g)	0.190918	0.447931	0.648131	0.188337	0
822	Mucispirillum(g)	Ruminiclostridium(g)	0.655315	0.00315585	0.019724	1.705	3
823	Mucispirillum(g)	Ruminiclostridium 9(g)	0.754386	0.000297661	0.00343456	2.46413	6
824	Mucispirillum(g)	GCA-900066575(g)	0.50258	0.0335305	0.108552	0.964362	0
825	Mucispirillum(g)	Desulfovibrionaceae(f)	0.801858	6.2806e-05	0.0009117	3.04015	6
826	Mucispirillum(g)	Parasutterella(g)	-0.312192	0.207222	0.386929	0.412368	0
827	Mucispirillum(g)	Oscillibacter(g)	0.667699	0.00246239	0.0167891	1.77497	3
828	Mucispirillum(g)	A2(g)	0.508772	0.0310685	0.104335	0.981571	0
829	Mucispirillum(g)	uncultured Bacteroidales bacterium(g)	-0.0670795	0.791425	0.881538	0.0547589	0
830	Mucispirillum(g)	Roseburia(g)	0.490196	0.0389034	0.119908	0.921152	0
831	Mucispirillum(g)	Erysipelatoclostridium(g)	-0.267286	0.283608	0.470936	0.327038	0
832	Mucispirillum(g)	Ruminococcaceae(f)	0.644995	0.00384937	0.0222079	1.65349	3
833	Mucispirillum(g)	Butyricimonas(g)	0.110423	0.662698	0.797364	0.0983431	0
834	Mucispirillum(g)	Acetatifactor(g)	0.52322	0.0258675	0.0938738	1.02746	1
835	Mucispirillum(g)	Ruminococcaceae UCG-014(g)	-0.0856553	0.73541	0.84855	0.0713223	0
836	Mucispirillum(g)	Marvinbryantia(g)	-0.136608	0.588842	0.746419	0.127017	0
837	Mucispirillum(g)	Mucispirillum(g)	1	0	0	inf	0
838	Mucispirillum(g)	Enterorhabdus(g)	-0.226006	0.367178	0.560102	0.251733	0
839	Mucispirillum(g)	Lachnoclostridium(g)	0.688338	0.0015871	0.0125297	1.90206	3
840	Enterorhabdus(g)	Total Load	0.145511	0.564541	0.734229	0.134168	0
841	Enterorhabdus(g)	Faecalibaculum(g)	0.572755	0.0129782	0.0561556	1.25061	1
842	Enterorhabdus(g)	Akkermansia(g)	0.0980392	0.698742	0.818839	0.0868016	0
843	Enterorhabdus(g)	Bacteroides(g)	-0.5129	0.0295066	0.102138	0.990812	0
844	Enterorhabdus(g)	Lactobacillus(g)	-0.0650155	0.797715	0.881995	0.0545341	0
845	Enterorhabdus(g)	Lachnospiraceae(f)	-0.0402477	0.874015	0.918941	0.0367125	0
846	Enterorhabdus(g)	Muribaculaceae(f)	-0.510836	0.0302797	0.103226	0.986209	0
847	Enterorhabdus(g)	Romboutsia(g)	-0.164087	0.515295	0.694259	0.158478	0
848	Enterorhabdus(g)	Lachnospiraceae NK4A136 group(g)	-0.463364	0.0527859	0.149394	0.825667	0
849	Enterorhabdus(g)	Blautia(g)	-0.504644	0.0326937	0.108178	0.965862	0
850	Enterorhabdus(g)	Lactococcus(g)	-0.168215	0.504633	0.683056	0.165544	0
851	Enterorhabdus(g)	Alistipes(g)	-0.508772	0.0310685	0.104335	0.981571	0
852	Enterorhabdus(g)	Ruminiclostridium(g)	-0.318885	0.197128	0.372721	0.428616	0
853	Enterorhabdus(g)	Ruminiclostridium 9(g)	-0.23839	0.34078	0.534324	0.272196	0
854	Enterorhabdus(g)	GCA-900066575(g)	-0.53354	0.022588	0.086877	1.06109	1
855	Enterorhabdus(g)	Desulfovibrionaceae(f)	-0.143447	0.570135	0.737244	0.132389	0
856	Enterorhabdus(g)	Parasutterella(g)	0.297475	0.230585	0.415054	0.381896	0
857	Enterorhabdus(g)	Oscillibacter(g)	-0.364293	0.137217	0.285868	0.543834	0
858	Enterorhabdus(g)	A2(g)	0.118679	0.639049	0.783575	0.105919	0
859	Enterorhabdus(g)	uncultured Bacteroidales bacterium(g)	-0.403509	0.0968097	0.220022	0.657534	0
860	Enterorhabdus(g)	Roseburia(g)	0.0196078	0.938446	0.966363	0.0148598	0
861	Enterorhabdus(g)	Erysipelatoclostridium(g)	-0.296182	0.232717	0.417221	0.379633	0
862	Enterorhabdus(g)	Ruminococcaceae(f)	-0.256966	0.303309	0.494526	0.305811	0
863	Enterorhabdus(g)	Butyricimonas(g)	-0.393189	0.106485	0.234893	0.62913	0
864	Enterorhabdus(g)	Acetatifactor(g)	-0.00722394	0.977304	0.985979	0.00613233	0
865	Enterorhabdus(g)	Ruminococcaceae UCG-014(g)	-0.510836	0.0302797	0.103226	0.986209	0
866	Enterorhabdus(g)	Marvinbryantia(g)	-0.413995	0.0876447	0.20758	0.682815	0
867	Enterorhabdus(g)	Mucispirillum(g)	-0.226006	0.367178	0.560102	0.251733	0
868	Enterorhabdus(g)	Enterorhabdus(g)	1	0	0	inf	0
869	Enterorhabdus(g)	Lachnoclostridium(g)	-0.00515996	0.983788	0.985979	0.00613233	0
870	Lachnoclostridium(g)	Total Load	0.514964	0.0287488	0.100286	0.998758	0
871	Lachnoclostridium(g)	Faecalibaculum(g)	-0.215686	0.390027	0.585041	0.232814	0
872	Lachnoclostridium(g)	Akkermansia(g)	-0.147575	0.55897	0.729091	0.137218	0
873	Lachnoclostridium(g)	Bacteroides(g)	0.126935	0.615727	0.767527	0.114907	0
874	Lachnoclostridium(g)	Lactobacillus(g)	0.275542	0.268425	0.455816	0.34121	0
875	Lachnoclostridium(g)	Lachnospiraceae(f)	0.754386	0.000297661	0.00343456	2.46413	6
876	Lachnoclostridium(g)	Muribaculaceae(f)	0.409701	0.0913184	0.212918	0.671787	0
877	Lachnoclostridium(g)	Romboutsia(g)	0.30031	0.22596	0.410008	0.387208	0
878	Lachnoclostridium(g)	Lachnospiraceae NK4A136 group(g)	0.529412	0.0238582	0.0894684	1.04833	1
879	Lachnoclostridium(g)	Blautia(g)	0.583075	0.0110924	0.0509347	1.29299	1
880	Lachnoclostridium(g)	Lactococcus(g)	0.529412	0.0238582	0.0894684	1.04833	1
881	Lachnoclostridium(g)	Alistipes(g)	0.135191	0.59275	0.747164	0.126584	0
882	Lachnoclostridium(g)	Ruminiclostridium(g)	0.632611	0.00484123	0.0268957	1.57032	3
883	Lachnoclostridium(g)	Ruminiclostridium 9(g)	0.733746	0.000528393	0.00552969	2.2573	6
884	Lachnoclostridium(g)	GCA-900066575(g)	0.477812	0.0449122	0.133844	0.873401	0
885	Lachnoclostridium(g)	Desulfovibrionaceae(f)	0.805986	5.38164e-05	0.000835081	3.07827	6
886	Lachnoclostridium(g)	Parasutterella(g)	-0.0231253	0.927429	0.957209	0.0189934	0
887	Lachnoclostridium(g)	Oscillibacter(g)	0.688338	0.0015871	0.0125297	1.90206	3
888	Lachnoclostridium(g)	A2(g)	0.595459	0.00912596	0.0432282	1.36423	3
889	Lachnoclostridium(g)	uncultured Bacteroidales bacterium(g)	0.00103199	0.996757	0.996757	0.00141053	0
890	Lachnoclostridium(g)	Roseburia(g)	0.364293	0.137217	0.285868	0.543834	0
891	Lachnoclostridium(g)	Erysipelatoclostridium(g)	0.0402477	0.874015	0.918941	0.0367125	0
892	Lachnoclostridium(g)	Ruminococcaceae(f)	0.830753	1.96126e-05	0.000383726	3.41598	6
893	Lachnoclostridium(g)	Butyricimonas(g)	0.209494	0.404102	0.604139	0.218863	0
894	Lachnoclostridium(g)	Acetatifactor(g)	0.444788	0.0643852	0.164621	0.783514	0
895	Lachnoclostridium(g)	Ruminococcaceae UCG-014(g)	-0.141383	0.575754	0.740255	0.130618	0
896	Lachnoclostridium(g)	Marvinbryantia(g)	-0.349341	0.155328	0.313443	0.503842	0
897	Lachnoclostridium(g)	Mucispirillum(g)	0.688338	0.0015871	0.0125297	1.90206	3
898	Lachnoclostridium(g)	Enterorhabdus(g)	-0.00515996	0.983788	0.985979	0.00613233	0
899	Lachnoclostridium(g)	Lachnoclostridium(g)	1	0	0	inf	0

## Sheet: Control Diet Correlations
	x	y	corr	p-val	fdr p-val	-log10 fdr	size
0	Total Load	Total Load	1	0	0	inf	0
1	Total Load	Faecalibaculum(g)	0.480392	0.0509616	0.122635	0.911386	0
2	Total Load	Lactobacillus(g)	0.789216	0.000165507	0.00140525	2.85225	6
3	Total Load	Bacteroides(g)	0.455882	0.0658947	0.150521	0.822403	0
4	Total Load	Akkermansia(g)	0.375	0.138035	0.254572	0.594189	0
5	Total Load	Muribaculaceae(f)	0.830882	3.61106e-05	0.000361106	3.44237	6
6	Total Load	Lactococcus(g)	0.384804	0.127216	0.242573	0.615158	0
7	Total Load	Alistipes(g)	0.137255	0.599369	0.736929	0.132574	0
8	Total Load	Blautia(g)	0.664216	0.00363635	0.0168697	1.77289	3
9	Total Load	Lachnospiraceae(f)	0.522059	0.0315848	0.0861127	1.06493	1
10	Total Load	Butyricimonas(g)	0.276961	0.281843	0.414475	0.382501	0
11	Total Load	Ruminococcaceae UCG-014(g)	0.105392	0.687266	0.799146	0.0973737	0
12	Total Load	Romboutsia(g)	0.253072	0.327065	0.461377	0.335944	0
13	Total Load	Desulfovibrionaceae(f)	0.595588	0.0116467	0.0412735	1.38433	3
14	Total Load	A2(g)	0.443627	0.0744685	0.165895	0.780166	0
15	Total Load	Ruminiclostridium(g)	0.419118	0.0940177	0.200512	0.69786	0
16	Total Load	Ruminiclostridium 5(g)	0.468137	0.0580719	0.135401	0.868379	0
17	Total Load	Mucispirillum(g)	0.355392	0.161541	0.27959	0.553478	0
18	Total Load	Parabacteroides(g)	0.52451	0.030654	0.08515	1.06982	1
19	Total Load	Lachnospiraceae NK4A136 group(g)	0.254902	0.32346	0.457726	0.339394	0
20	Total Load	Roseburia(g)	0.0441176	0.866483	0.911022	0.0404711	0
21	Total Load	Oscillibacter(g)	0.328431	0.198069	0.313842	0.503289	0
22	Total Load	uncultured Bacteroidales bacterium(g)	0.321078	0.208898	0.325274	0.487751	0
23	Total Load	Lachnoclostridium(g)	0.414216	0.0983312	0.203913	0.690556	0
24	Total Load	Marvinbryantia(g)	0.757353	0.000430216	0.00302496	2.51928	6
25	Total Load	Peptococcaceae(f)	0.0318627	0.903377	0.930251	0.0314	0
26	Total Load	Parasutterella(g)	0.598038	0.0112212	0.0410532	1.38665	3
27	Total Load	Ruminiclostridium 9(g)	0.558824	0.0197086	0.06202	1.20747	1
28	Total Load	Clostridiales vadinBB60 group(f)	-0.171569	0.510266	0.646816	0.189219	0
29	Total Load	[Eubacterium] coprostanoligenes group(g)	0.642729	0.00539084	0.0235522	1.62797	3
30	Faecalibaculum(g)	Total Load	0.480392	0.0509616	0.122635	0.911386	0
31	Faecalibaculum(g)	Faecalibaculum(g)	1	0	0	inf	0
32	Faecalibaculum(g)	Lactobacillus(g)	0.129902	0.619247	0.752527	0.123478	0
33	Faecalibaculum(g)	Bacteroides(g)	-0.20098	0.439234	0.583054	0.234291	0
34	Faecalibaculum(g)	Akkermansia(g)	0.257353	0.318668	0.452367	0.344509	0
35	Faecalibaculum(g)	Muribaculaceae(f)	0.181373	0.48601	0.630272	0.200472	0
36	Faecalibaculum(g)	Lactococcus(g)	0.0735294	0.779127	0.880923	0.0550621	0
37	Faecalibaculum(g)	Alistipes(g)	0.171569	0.510266	0.646816	0.189219	0
38	Faecalibaculum(g)	Blautia(g)	-0.0612745	0.815283	0.89701	0.0472025	0
39	Faecalibaculum(g)	Lachnospiraceae(f)	-0.245098	0.343047	0.477929	0.320637	0
40	Faecalibaculum(g)	Butyricimonas(g)	-0.122549	0.639378	0.761165	0.118521	0
41	Faecalibaculum(g)	Ruminococcaceae UCG-014(g)	-0.497549	0.0421293	0.107717	0.967716	0
42	Faecalibaculum(g)	Romboutsia(g)	0.388208	0.123602	0.237697	0.623977	0
43	Faecalibaculum(g)	Desulfovibrionaceae(f)	-0.17402	0.50415	0.646816	0.189219	0
44	Faecalibaculum(g)	A2(g)	-0.0686275	0.793542	0.88609	0.0525224	0
45	Faecalibaculum(g)	Ruminiclostridium(g)	-0.171569	0.510266	0.646816	0.189219	0
46	Faecalibaculum(g)	Ruminiclostridium 5(g)	-0.171569	0.510266	0.646816	0.189219	0
47	Faecalibaculum(g)	Mucispirillum(g)	-0.0833333	0.750504	0.857175	0.0669304	0
48	Faecalibaculum(g)	Parabacteroides(g)	0.443627	0.0744685	0.165895	0.780166	0
49	Faecalibaculum(g)	Lachnospiraceae NK4A136 group(g)	-0.311275	0.223924	0.342741	0.465034	0
50	Faecalibaculum(g)	Roseburia(g)	-0.318627	0.212592	0.327624	0.484624	0
51	Faecalibaculum(g)	Oscillibacter(g)	-0.338235	0.184212	0.302538	0.51922	0
52	Faecalibaculum(g)	uncultured Bacteroidales bacterium(g)	-0.264706	0.304542	0.43784	0.358684	0
53	Faecalibaculum(g)	Lachnoclostridium(g)	-0.279412	0.27743	0.41067	0.386507	0
54	Faecalibaculum(g)	Marvinbryantia(g)	0.262255	0.309209	0.440329	0.356223	0
55	Faecalibaculum(g)	Peptococcaceae(f)	-0.362745	0.15243	0.274283	0.561801	0
56	Faecalibaculum(g)	Parasutterella(g)	0.564746	0.0181782	0.0580157	1.23645	1
57	Faecalibaculum(g)	Ruminiclostridium 9(g)	-0.0612745	0.815283	0.89701	0.0472025	0
58	Faecalibaculum(g)	Clostridiales vadinBB60 group(f)	-0.42402	0.0898417	0.192518	0.715529	0
59	Faecalibaculum(g)	[Eubacterium] coprostanoligenes group(g)	-0.0670027	0.798335	0.889234	0.0509839	0
60	Lactobacillus(g)	Total Load	0.789216	0.000165507	0.00140525	2.85225	6
61	Lactobacillus(g)	Faecalibaculum(g)	0.129902	0.619247	0.752527	0.123478	0
62	Lactobacillus(g)	Lactobacillus(g)	1	0	0	inf	0
63	Lactobacillus(g)	Bacteroides(g)	0.223039	0.389523	0.532782	0.27345	0
64	Lactobacillus(g)	Akkermansia(g)	0.142157	0.586263	0.723952	0.140291	0
65	Lactobacillus(g)	Muribaculaceae(f)	0.571078	0.0166464	0.0548065	1.26117	1
66	Lactobacillus(g)	Lactococcus(g)	0.375	0.138035	0.254572	0.594189	0
67	Lactobacillus(g)	Alistipes(g)	-0.122549	0.639378	0.761165	0.118521	0
68	Lactobacillus(g)	Blautia(g)	0.634804	0.0061887	0.0260272	1.58457	3
69	Lactobacillus(g)	Lachnospiraceae(f)	0.379902	0.132549	0.249569	0.602809	0
70	Lactobacillus(g)	Butyricimonas(g)	0.0784314	0.76478	0.869068	0.0609462	0
71	Lactobacillus(g)	Ruminococcaceae UCG-014(g)	-0.00490196	0.985103	0.987297	0.0055522	0
72	Lactobacillus(g)	Romboutsia(g)	0.383294	0.128843	0.244639	0.611475	0
73	Lactobacillus(g)	Desulfovibrionaceae(f)	0.5	0.040969	0.105349	0.977371	0
74	Lactobacillus(g)	A2(g)	0.39951	0.112118	0.223244	0.651221	0
75	Lactobacillus(g)	Ruminiclostridium(g)	0.281863	0.27306	0.405535	0.391972	0
76	Lactobacillus(g)	Ruminiclostridium 5(g)	0.335784	0.187614	0.304788	0.516002	0
77	Lactobacillus(g)	Mucispirillum(g)	0.125	0.632641	0.75715	0.120818	0
78	Lactobacillus(g)	Parabacteroides(g)	0.296569	0.247729	0.375346	0.425568	0
79	Lactobacillus(g)	Lachnospiraceae NK4A136 group(g)	0.218137	0.400295	0.542569	0.265545	0
80	Lactobacillus(g)	Roseburia(g)	0.115196	0.65975	0.775163	0.110607	0
81	Lactobacillus(g)	Oscillibacter(g)	0.276961	0.281843	0.414475	0.382501	0
82	Lactobacillus(g)	uncultured Bacteroidales bacterium(g)	0.203431	0.433555	0.577219	0.23866	0
83	Lactobacillus(g)	Lachnoclostridium(g)	0.490196	0.04576	0.1144	0.941574	0
84	Lactobacillus(g)	Marvinbryantia(g)	0.522059	0.0315848	0.0861127	1.06493	1
85	Lactobacillus(g)	Peptococcaceae(f)	-0.0465686	0.859133	0.911022	0.0404711	0
86	Lactobacillus(g)	Parasutterella(g)	0.205923	0.427823	0.574687	0.240568	0
87	Lactobacillus(g)	Ruminiclostridium 9(g)	0.357843	0.158464	0.276391	0.558477	0
88	Lactobacillus(g)	Clostridiales vadinBB60 group(f)	-0.355392	0.161541	0.27959	0.553478	0
89	Lactobacillus(g)	[Eubacterium] coprostanoligenes group(g)	0.543466	0.0241478	0.0724433	1.14	1
90	Bacteroides(g)	Total Load	0.455882	0.0658947	0.150521	0.822403	0
91	Bacteroides(g)	Faecalibaculum(g)	-0.20098	0.439234	0.583054	0.234291	0
92	Bacteroides(g)	Lactobacillus(g)	0.223039	0.389523	0.532782	0.27345	0
93	Bacteroides(g)	Bacteroides(g)	1	0	0	inf	0
94	Bacteroides(g)	Akkermansia(g)	0.178922	0.492021	0.634411	0.197629	0
95	Bacteroides(g)	Muribaculaceae(f)	0.534314	0.0271398	0.0777892	1.10908	1
96	Bacteroides(g)	Lactococcus(g)	0.333333	0.191058	0.308157	0.511227	0
97	Bacteroides(g)	Alistipes(g)	0.262255	0.309209	0.440329	0.356223	0
98	Bacteroides(g)	Blautia(g)	0.752451	0.000492111	0.0033553	2.47427	6
99	Bacteroides(g)	Lachnospiraceae(f)	0.862745	8.31713e-06	0.000133668	3.87397	6
100	Bacteroides(g)	Butyricimonas(g)	0.639706	0.00568479	0.0241335	1.61738	3
101	Bacteroides(g)	Ruminococcaceae UCG-014(g)	0.757353	0.000430216	0.00302496	2.51928	6
102	Bacteroides(g)	Romboutsia(g)	-0.0614252	0.814836	0.89701	0.0472025	0
103	Bacteroides(g)	Desulfovibrionaceae(f)	0.762255	0.000374944	0.00276598	2.55815	6
104	Bacteroides(g)	A2(g)	0.512255	0.0355265	0.0940408	1.02668	1
105	Bacteroides(g)	Ruminiclostridium(g)	0.70098	0.00171941	0.00910277	2.04083	6
106	Bacteroides(g)	Ruminiclostridium 5(g)	0.740196	0.00067992	0.00407952	2.38939	6
107	Bacteroides(g)	Mucispirillum(g)	0.664216	0.00363635	0.0168697	1.77289	3
108	Bacteroides(g)	Parabacteroides(g)	0.115196	0.65975	0.775163	0.110607	0
109	Bacteroides(g)	Lachnospiraceae NK4A136 group(g)	0.664216	0.00363635	0.0168697	1.77289	3
110	Bacteroides(g)	Roseburia(g)	0.360294	0.155427	0.274283	0.561801	0
111	Bacteroides(g)	Oscillibacter(g)	0.681373	0.0025966	0.0127008	1.89617	3
112	Bacteroides(g)	uncultured Bacteroidales bacterium(g)	0.735294	0.000770053	0.00450031	2.34676	6
113	Bacteroides(g)	Lachnoclostridium(g)	0.54902	0.0224612	0.0692296	1.15971	1
114	Bacteroides(g)	Marvinbryantia(g)	0.583333	0.0139708	0.0476278	1.32214	3
115	Bacteroides(g)	Peptococcaceae(f)	0.593137	0.0120851	0.0424866	1.37175	3
116	Bacteroides(g)	Parasutterella(g)	0.165231	0.526241	0.665193	0.177052	0
117	Bacteroides(g)	Ruminiclostridium 9(g)	0.835784	2.94017e-05	0.000315018	3.50166	6
118	Bacteroides(g)	Clostridiales vadinBB60 group(f)	0.541667	0.0247148	0.0731688	1.13567	1
119	Bacteroides(g)	[Eubacterium] coprostanoligenes group(g)	0.749437	0.000533712	0.00353192	2.45199	6
120	Akkermansia(g)	Total Load	0.375	0.138035	0.254572	0.594189	0
121	Akkermansia(g)	Faecalibaculum(g)	0.257353	0.318668	0.452367	0.344509	0
122	Akkermansia(g)	Lactobacillus(g)	0.142157	0.586263	0.723952	0.140291	0
123	Akkermansia(g)	Bacteroides(g)	0.178922	0.492021	0.634411	0.197629	0
124	Akkermansia(g)	Akkermansia(g)	1	0	0	inf	0
125	Akkermansia(g)	Muribaculaceae(f)	0.544118	0.023945	0.072317	1.14076	1
126	Akkermansia(g)	Lactococcus(g)	0.110294	0.673459	0.78921	0.102808	0
127	Akkermansia(g)	Alistipes(g)	0.235294	0.363295	0.501481	0.299746	0
128	Akkermansia(g)	Blautia(g)	0.352941	0.164658	0.283893	0.546845	0
129	Akkermansia(g)	Lachnospiraceae(f)	0.00980392	0.970211	0.976722	0.010229	0
130	Akkermansia(g)	Butyricimonas(g)	0.362745	0.15243	0.274283	0.561801	0
131	Akkermansia(g)	Ruminococcaceae UCG-014(g)	0.340686	0.180851	0.299202	0.524036	0
132	Akkermansia(g)	Romboutsia(g)	-0.390665	0.121039	0.235689	0.627661	0
133	Akkermansia(g)	Desulfovibrionaceae(f)	0.164216	0.528823	0.666583	0.176146	0
134	Akkermansia(g)	A2(g)	-0.35049	0.167815	0.287137	0.541912	0
135	Akkermansia(g)	Ruminiclostridium(g)	-0.0661765	0.800774	0.889749	0.0507325	0
136	Akkermansia(g)	Ruminiclostridium 5(g)	-0.0710784	0.786327	0.88609	0.0525224	0
137	Akkermansia(g)	Mucispirillum(g)	-0.247549	0.338088	0.472483	0.325614	0
138	Akkermansia(g)	Parabacteroides(g)	0.617647	0.00824233	0.0317013	1.49892	3
139	Akkermansia(g)	Lachnospiraceae NK4A136 group(g)	-0.0588235	0.822559	0.898426	0.0465177	0
140	Akkermansia(g)	Roseburia(g)	-0.401961	0.10973	0.220441	0.656708	0
141	Akkermansia(g)	Oscillibacter(g)	-0.0882353	0.736305	0.845248	0.0730157	0
142	Akkermansia(g)	uncultured Bacteroidales bacterium(g)	0.436275	0.0799889	0.174733	0.757625	0
143	Akkermansia(g)	Lachnoclostridium(g)	-0.125	0.632641	0.75715	0.120818	0
144	Akkermansia(g)	Marvinbryantia(g)	0.215686	0.405741	0.548298	0.260983	0
145	Akkermansia(g)	Peptococcaceae(f)	0.392157	0.1195	0.233804	0.631148	0
146	Akkermansia(g)	Parasutterella(g)	0.570911	0.0166855	0.0548065	1.26117	1
147	Akkermansia(g)	Ruminiclostridium 9(g)	0.0269608	0.918191	0.943347	0.0253286	0
148	Akkermansia(g)	Clostridiales vadinBB60 group(f)	0.0490196	0.851794	0.910469	0.0407348	0
149	Akkermansia(g)	[Eubacterium] coprostanoligenes group(g)	0.531058	0.0282703	0.0805167	1.09411	1
150	Muribaculaceae(f)	Total Load	0.830882	3.61106e-05	0.000361106	3.44237	6
151	Muribaculaceae(f)	Faecalibaculum(g)	0.181373	0.48601	0.630272	0.200472	0
152	Muribaculaceae(f)	Lactobacillus(g)	0.571078	0.0166464	0.0548065	1.26117	1
153	Muribaculaceae(f)	Bacteroides(g)	0.534314	0.0271398	0.0777892	1.10908	1
154	Muribaculaceae(f)	Akkermansia(g)	0.544118	0.023945	0.072317	1.14076	1
155	Muribaculaceae(f)	Muribaculaceae(f)	1	0	0	inf	0
156	Muribaculaceae(f)	Lactococcus(g)	0.397059	0.114542	0.226069	0.645758	0
157	Muribaculaceae(f)	Alistipes(g)	0.360294	0.155427	0.274283	0.561801	0
158	Muribaculaceae(f)	Blautia(g)	0.620098	0.00791952	0.0309894	1.50879	3
159	Muribaculaceae(f)	Lachnospiraceae(f)	0.642157	0.00544554	0.0235624	1.62778	3
160	Muribaculaceae(f)	Butyricimonas(g)	0.568627	0.0172267	0.0553717	1.25671	1
161	Muribaculaceae(f)	Ruminococcaceae UCG-014(g)	0.357843	0.158464	0.276391	0.558477	0
162	Muribaculaceae(f)	Romboutsia(g)	-0.230959	0.372458	0.510994	0.291584	0
163	Muribaculaceae(f)	Desulfovibrionaceae(f)	0.75	0.000525731	0.00353103	2.4521	6
164	Muribaculaceae(f)	A2(g)	0.463235	0.0611134	0.141758	0.848453	0
165	Muribaculaceae(f)	Ruminiclostridium(g)	0.615196	0.00857557	0.0324286	1.48907	3
166	Muribaculaceae(f)	Ruminiclostridium 5(g)	0.629902	0.00672793	0.028033	1.55233	3
167	Muribaculaceae(f)	Mucispirillum(g)	0.487745	0.0470211	0.116903	0.932173	0
168	Muribaculaceae(f)	Parabacteroides(g)	0.536765	0.0263119	0.0758997	1.11976	1
169	Muribaculaceae(f)	Lachnospiraceae NK4A136 group(g)	0.409314	0.102784	0.21217	0.673317	0
170	Muribaculaceae(f)	Roseburia(g)	0.188725	0.468192	0.610686	0.214182	0
171	Muribaculaceae(f)	Oscillibacter(g)	0.526961	0.0297444	0.0831366	1.08021	1
172	Muribaculaceae(f)	uncultured Bacteroidales bacterium(g)	0.433824	0.0818935	0.178029	0.749509	0
173	Muribaculaceae(f)	Lachnoclostridium(g)	0.526961	0.0297444	0.0831366	1.08021	1
174	Muribaculaceae(f)	Marvinbryantia(g)	0.620098	0.00791952	0.0309894	1.50879	3
175	Muribaculaceae(f)	Peptococcaceae(f)	0.213235	0.411226	0.554047	0.256454	0
176	Muribaculaceae(f)	Parasutterella(g)	0.540084	0.0252219	0.0741821	1.1297	1
177	Muribaculaceae(f)	Ruminiclostridium 9(g)	0.615196	0.00857557	0.0324286	1.48907	3
178	Muribaculaceae(f)	Clostridiales vadinBB60 group(f)	0.0588235	0.822559	0.898426	0.0465177	0
179	Muribaculaceae(f)	[Eubacterium] coprostanoligenes group(g)	0.697324	0.00186119	0.00973878	2.0115	6
180	Lactococcus(g)	Total Load	0.384804	0.127216	0.242573	0.615158	0
181	Lactococcus(g)	Faecalibaculum(g)	0.0735294	0.779127	0.880923	0.0550621	0
182	Lactococcus(g)	Lactobacillus(g)	0.375	0.138035	0.254572	0.594189	0
183	Lactococcus(g)	Bacteroides(g)	0.333333	0.191058	0.308157	0.511227	0
184	Lactococcus(g)	Akkermansia(g)	0.110294	0.673459	0.78921	0.102808	0
185	Lactococcus(g)	Muribaculaceae(f)	0.397059	0.114542	0.226069	0.645758	0
186	Lactococcus(g)	Lactococcus(g)	1	0	0	inf	0
187	Lactococcus(g)	Alistipes(g)	0.519608	0.0325372	0.0871531	1.05972	1
188	Lactococcus(g)	Blautia(g)	0.414216	0.0983312	0.203913	0.690556	0
189	Lactococcus(g)	Lachnospiraceae(f)	0.404412	0.107379	0.218646	0.660259	0
190	Lactococcus(g)	Butyricimonas(g)	0.485294	0.0483082	0.119443	0.922838	0
191	Lactococcus(g)	Ruminococcaceae UCG-014(g)	0.0784314	0.76478	0.869068	0.0609462	0
192	Lactococcus(g)	Romboutsia(g)	0.199018	0.443808	0.585671	0.232346	0
193	Lactococcus(g)	Desulfovibrionaceae(f)	0.504902	0.038721	0.100719	0.996886	0
194	Lactococcus(g)	A2(g)	0.441176	0.0762767	0.169086	0.771892	0
195	Lactococcus(g)	Ruminiclostridium(g)	0.490196	0.04576	0.1144	0.941574	0
196	Lactococcus(g)	Ruminiclostridium 5(g)	0.617647	0.00824233	0.0317013	1.49892	3
197	Lactococcus(g)	Mucispirillum(g)	0.308824	0.227786	0.34747	0.459083	0
198	Lactococcus(g)	Parabacteroides(g)	0.330882	0.194543	0.311545	0.506479	0
199	Lactococcus(g)	Lachnospiraceae NK4A136 group(g)	0.203431	0.433555	0.577219	0.23866	0
200	Lactococcus(g)	Roseburia(g)	0.196078	0.450705	0.593033	0.226921	0
201	Lactococcus(g)	Oscillibacter(g)	0.284314	0.268732	0.400428	0.397475	0
202	Lactococcus(g)	uncultured Bacteroidales bacterium(g)	0.0367647	0.888593	0.92348	0.0345726	0
203	Lactococcus(g)	Lachnoclostridium(g)	0.367647	0.146554	0.267002	0.573486	0
204	Lactococcus(g)	Marvinbryantia(g)	0.357843	0.158464	0.276391	0.558477	0
205	Lactococcus(g)	Peptococcaceae(f)	0.480392	0.0509616	0.122635	0.911386	0
206	Lactococcus(g)	Parasutterella(g)	-0.0135638	0.958794	0.971751	0.0124451	0
207	Lactococcus(g)	Ruminiclostridium 9(g)	0.343137	0.177531	0.294793	0.530483	0
208	Lactococcus(g)	Clostridiales vadinBB60 group(f)	-0.389706	0.122034	0.235689	0.627661	0
209	Lactococcus(g)	[Eubacterium] coprostanoligenes group(g)	0.548429	0.0226359	0.0692937	1.15931	1
210	Alistipes(g)	Total Load	0.137255	0.599369	0.736929	0.132574	0
211	Alistipes(g)	Faecalibaculum(g)	0.171569	0.510266	0.646816	0.189219	0
212	Alistipes(g)	Lactobacillus(g)	-0.122549	0.639378	0.761165	0.118521	0
213	Alistipes(g)	Bacteroides(g)	0.262255	0.309209	0.440329	0.356223	0
214	Alistipes(g)	Akkermansia(g)	0.235294	0.363295	0.501481	0.299746	0
215	Alistipes(g)	Muribaculaceae(f)	0.360294	0.155427	0.274283	0.561801	0
216	Alistipes(g)	Lactococcus(g)	0.519608	0.0325372	0.0871531	1.05972	1
217	Alistipes(g)	Alistipes(g)	1	0	0	inf	0
218	Alistipes(g)	Blautia(g)	0.262255	0.309209	0.440329	0.356223	0
219	Alistipes(g)	Lachnospiraceae(f)	0.360294	0.155427	0.274283	0.561801	0
220	Alistipes(g)	Butyricimonas(g)	0.769608	0.00030321	0.00231262	2.6359	6
221	Alistipes(g)	Ruminococcaceae UCG-014(g)	0.0931373	0.722186	0.835434	0.078088	0
222	Alistipes(g)	Romboutsia(g)	-0.0442262	0.866158	0.911022	0.0404711	0
223	Alistipes(g)	Desulfovibrionaceae(f)	0.387255	0.124606	0.238608	0.622315	0
224	Alistipes(g)	A2(g)	0.333333	0.191058	0.308157	0.511227	0
225	Alistipes(g)	Ruminiclostridium(g)	0.541667	0.0247148	0.0731688	1.13567	1
226	Alistipes(g)	Ruminiclostridium 5(g)	0.551471	0.0217466	0.0674894	1.17076	1
227	Alistipes(g)	Mucispirillum(g)	0.389706	0.122034	0.235689	0.627661	0
228	Alistipes(g)	Parabacteroides(g)	0.583333	0.0139708	0.0476278	1.32214	3
229	Alistipes(g)	Lachnospiraceae NK4A136 group(g)	0.348039	0.171013	0.289308	0.53864	0
230	Alistipes(g)	Roseburia(g)	0.406863	0.105064	0.215885	0.665778	0
231	Alistipes(g)	Oscillibacter(g)	0.345588	0.174252	0.291499	0.535363	0
232	Alistipes(g)	uncultured Bacteroidales bacterium(g)	0.0147059	0.955327	0.970423	0.0130389	0
233	Alistipes(g)	Lachnoclostridium(g)	0.32598	0.201637	0.317261	0.498583	0
234	Alistipes(g)	Marvinbryantia(g)	0.181373	0.48601	0.630272	0.200472	0
235	Alistipes(g)	Peptococcaceae(f)	0.203431	0.433555	0.577219	0.23866	0
236	Alistipes(g)	Parasutterella(g)	0.152901	0.557964	0.695523	0.157688	0
237	Alistipes(g)	Ruminiclostridium 9(g)	0.247549	0.338088	0.472483	0.325614	0
238	Alistipes(g)	Clostridiales vadinBB60 group(f)	0.0980392	0.708151	0.82131	0.0854931	0
239	Alistipes(g)	[Eubacterium] coprostanoligenes group(g)	0.322605	0.206618	0.323966	0.489501	0
240	Blautia(g)	Total Load	0.664216	0.00363635	0.0168697	1.77289	3
241	Blautia(g)	Faecalibaculum(g)	-0.0612745	0.815283	0.89701	0.0472025	0
242	Blautia(g)	Lactobacillus(g)	0.634804	0.0061887	0.0260272	1.58457	3
243	Blautia(g)	Bacteroides(g)	0.752451	0.000492111	0.0033553	2.47427	6
244	Blautia(g)	Akkermansia(g)	0.352941	0.164658	0.283893	0.546845	0
245	Blautia(g)	Muribaculaceae(f)	0.620098	0.00791952	0.0309894	1.50879	3
246	Blautia(g)	Lactococcus(g)	0.414216	0.0983312	0.203913	0.690556	0
247	Blautia(g)	Alistipes(g)	0.262255	0.309209	0.440329	0.356223	0
248	Blautia(g)	Blautia(g)	1	0	0	inf	0
249	Blautia(g)	Lachnospiraceae(f)	0.732843	0.000818701	0.00472328	2.32576	6
250	Blautia(g)	Butyricimonas(g)	0.556373	0.0203706	0.0636581	1.19615	1
251	Blautia(g)	Ruminococcaceae UCG-014(g)	0.568627	0.0172267	0.0553717	1.25671	1
252	Blautia(g)	Romboutsia(g)	0.199018	0.443808	0.585671	0.232346	0
253	Blautia(g)	Desulfovibrionaceae(f)	0.757353	0.000430216	0.00302496	2.51928	6
254	Blautia(g)	A2(g)	0.335784	0.187614	0.304788	0.516002	0
255	Blautia(g)	Ruminiclostridium(g)	0.539216	0.0255037	0.0745237	1.12771	1
256	Blautia(g)	Ruminiclostridium 5(g)	0.612745	0.0089195	0.0334481	1.47563	3
257	Blautia(g)	Mucispirillum(g)	0.343137	0.177531	0.294793	0.530483	0
258	Blautia(g)	Parabacteroides(g)	0.360294	0.155427	0.274283	0.561801	0
259	Blautia(g)	Lachnospiraceae NK4A136 group(g)	0.519608	0.0325372	0.0871531	1.05972	1
260	Blautia(g)	Roseburia(g)	0.316176	0.216327	0.332243	0.478544	0
261	Blautia(g)	Oscillibacter(g)	0.470588	0.0565941	0.132642	0.877317	0
262	Blautia(g)	uncultured Bacteroidales bacterium(g)	0.740196	0.00067992	0.00407952	2.38939	6
263	Blautia(g)	Lachnoclostridium(g)	0.669118	0.00330981	0.0158449	1.80011	3
264	Blautia(g)	Marvinbryantia(g)	0.625	0.00730426	0.0296119	1.52853	3
265	Blautia(g)	Peptococcaceae(f)	0.458333	0.0642713	0.147562	0.831026	0
266	Blautia(g)	Parasutterella(g)	0.307034	0.230632	0.350622	0.45516	0
267	Blautia(g)	Ruminiclostridium 9(g)	0.625	0.00730426	0.0296119	1.52853	3
268	Blautia(g)	Clostridiales vadinBB60 group(f)	0.267157	0.299918	0.435365	0.361147	0
269	Blautia(g)	[Eubacterium] coprostanoligenes group(g)	0.858627	1.02525e-05	0.000153788	3.81308	6
270	Lachnospiraceae(f)	Total Load	0.522059	0.0315848	0.0861127	1.06493	1
271	Lachnospiraceae(f)	Faecalibaculum(g)	-0.245098	0.343047	0.477929	0.320637	0
272	Lachnospiraceae(f)	Lactobacillus(g)	0.379902	0.132549	0.249569	0.602809	0
273	Lachnospiraceae(f)	Bacteroides(g)	0.862745	8.31713e-06	0.000133668	3.87397	6
274	Lachnospiraceae(f)	Akkermansia(g)	0.00980392	0.970211	0.976722	0.010229	0
275	Lachnospiraceae(f)	Muribaculaceae(f)	0.642157	0.00544554	0.0235624	1.62778	3
276	Lachnospiraceae(f)	Lactococcus(g)	0.404412	0.107379	0.218646	0.660259	0
277	Lachnospiraceae(f)	Alistipes(g)	0.360294	0.155427	0.274283	0.561801	0
278	Lachnospiraceae(f)	Blautia(g)	0.732843	0.000818701	0.00472328	2.32576	6
279	Lachnospiraceae(f)	Lachnospiraceae(f)	1	0	0	inf	0
280	Lachnospiraceae(f)	Butyricimonas(g)	0.622549	0.00760691	0.030293	1.51866	3
281	Lachnospiraceae(f)	Ruminococcaceae UCG-014(g)	0.568627	0.0172267	0.0553717	1.25671	1
282	Lachnospiraceae(f)	Romboutsia(g)	0.0368551	0.88832	0.92348	0.0345726	0
283	Lachnospiraceae(f)	Desulfovibrionaceae(f)	0.931373	5.64207e-08	1.49349e-06	5.8258	6
284	Lachnospiraceae(f)	A2(g)	0.740196	0.00067992	0.00407952	2.38939	6
285	Lachnospiraceae(f)	Ruminiclostridium(g)	0.909314	4.27442e-07	8.36299e-06	5.07764	6
286	Lachnospiraceae(f)	Ruminiclostridium 5(g)	0.914216	2.85894e-07	6.43262e-06	5.19161	6
287	Lachnospiraceae(f)	Mucispirillum(g)	0.845588	1.90947e-05	0.000238684	3.62218	6
288	Lachnospiraceae(f)	Parabacteroides(g)	0.105392	0.687266	0.799146	0.0973737	0
289	Lachnospiraceae(f)	Lachnospiraceae NK4A136 group(g)	0.828431	3.99231e-05	0.000390552	3.40832	6
290	Lachnospiraceae(f)	Roseburia(g)	0.681373	0.0025966	0.0127008	1.89617	3
291	Lachnospiraceae(f)	Oscillibacter(g)	0.857843	1.06611e-05	0.000154758	3.81035	6
292	Lachnospiraceae(f)	uncultured Bacteroidales bacterium(g)	0.563725	0.018435	0.0584207	1.23343	1
293	Lachnospiraceae(f)	Lachnoclostridium(g)	0.823529	4.85755e-05	0.000465085	3.33247	6
294	Lachnospiraceae(f)	Marvinbryantia(g)	0.57598	0.0155318	0.0523477	1.2811	1
295	Lachnospiraceae(f)	Peptococcaceae(f)	0.377451	0.135273	0.253636	0.595789	0
296	Lachnospiraceae(f)	Parasutterella(g)	0.115908	0.657766	0.775163	0.110607	0
297	Lachnospiraceae(f)	Ruminiclostridium 9(g)	0.928922	7.2878e-08	1.82195e-06	5.73946	6
298	Lachnospiraceae(f)	Clostridiales vadinBB60 group(f)	0.477941	0.0523285	0.125254	0.902207	0
299	Lachnospiraceae(f)	[Eubacterium] coprostanoligenes group(g)	0.640248	0.00563118	0.0241335	1.61738	3
300	Butyricimonas(g)	Total Load	0.276961	0.281843	0.414475	0.382501	0
301	Butyricimonas(g)	Faecalibaculum(g)	-0.122549	0.639378	0.761165	0.118521	0
302	Butyricimonas(g)	Lactobacillus(g)	0.0784314	0.76478	0.869068	0.0609462	0
303	Butyricimonas(g)	Bacteroides(g)	0.639706	0.00568479	0.0241335	1.61738	3
304	Butyricimonas(g)	Akkermansia(g)	0.362745	0.15243	0.274283	0.561801	0
305	Butyricimonas(g)	Muribaculaceae(f)	0.568627	0.0172267	0.0553717	1.25671	1
306	Butyricimonas(g)	Lactococcus(g)	0.485294	0.0483082	0.119443	0.922838	0
307	Butyricimonas(g)	Alistipes(g)	0.769608	0.00030321	0.00231262	2.6359	6
308	Butyricimonas(g)	Blautia(g)	0.556373	0.0203706	0.0636581	1.19615	1
309	Butyricimonas(g)	Lachnospiraceae(f)	0.622549	0.00760691	0.030293	1.51866	3
310	Butyricimonas(g)	Butyricimonas(g)	1	0	0	inf	0
311	Butyricimonas(g)	Ruminococcaceae UCG-014(g)	0.627451	0.00701135	0.0289459	1.53841	3
312	Butyricimonas(g)	Romboutsia(g)	-0.319411	0.211406	0.327624	0.484624	0
313	Butyricimonas(g)	Desulfovibrionaceae(f)	0.686275	0.00234904	0.0118772	1.92529	3
314	Butyricimonas(g)	A2(g)	0.392157	0.1195	0.233804	0.631148	0
315	Butyricimonas(g)	Ruminiclostridium(g)	0.718137	0.00116704	0.00625201	2.20398	6
316	Butyricimonas(g)	Ruminiclostridium 5(g)	0.718137	0.00116704	0.00625201	2.20398	6
317	Butyricimonas(g)	Mucispirillum(g)	0.495098	0.0433144	0.110121	0.958128	0
318	Butyricimonas(g)	Parabacteroides(g)	0.401961	0.10973	0.220441	0.656708	0
319	Butyricimonas(g)	Lachnospiraceae NK4A136 group(g)	0.482843	0.0496216	0.12202	0.913568	0
320	Butyricimonas(g)	Roseburia(g)	0.401961	0.10973	0.220441	0.656708	0
321	Butyricimonas(g)	Oscillibacter(g)	0.60049	0.0108079	0.0398652	1.39941	3
322	Butyricimonas(g)	uncultured Bacteroidales bacterium(g)	0.470588	0.0565941	0.132642	0.877317	0
323	Butyricimonas(g)	Lachnoclostridium(g)	0.507353	0.0376329	0.0984581	1.00675	1
324	Butyricimonas(g)	Marvinbryantia(g)	0.284314	0.268732	0.400428	0.397475	0
325	Butyricimonas(g)	Peptococcaceae(f)	0.522059	0.0315848	0.0861127	1.06493	1
326	Butyricimonas(g)	Parasutterella(g)	0.145502	0.577388	0.71577	0.145227	0
327	Butyricimonas(g)	Ruminiclostridium 9(g)	0.526961	0.0297444	0.0831366	1.08021	1
328	Butyricimonas(g)	Clostridiales vadinBB60 group(f)	0.370098	0.143675	0.263894	0.578571	0
329	Butyricimonas(g)	[Eubacterium] coprostanoligenes group(g)	0.655137	0.00431005	0.0197911	1.70353	3
330	Ruminococcaceae UCG-014(g)	Total Load	0.105392	0.687266	0.799146	0.0973737	0
331	Ruminococcaceae UCG-014(g)	Faecalibaculum(g)	-0.497549	0.0421293	0.107717	0.967716	0
332	Ruminococcaceae UCG-014(g)	Lactobacillus(g)	-0.00490196	0.985103	0.987297	0.0055522	0
333	Ruminococcaceae UCG-014(g)	Bacteroides(g)	0.757353	0.000430216	0.00302496	2.51928	6
334	Ruminococcaceae UCG-014(g)	Akkermansia(g)	0.340686	0.180851	0.299202	0.524036	0
335	Ruminococcaceae UCG-014(g)	Muribaculaceae(f)	0.357843	0.158464	0.276391	0.558477	0
336	Ruminococcaceae UCG-014(g)	Lactococcus(g)	0.0784314	0.76478	0.869068	0.0609462	0
337	Ruminococcaceae UCG-014(g)	Alistipes(g)	0.0931373	0.722186	0.835434	0.078088	0
338	Ruminococcaceae UCG-014(g)	Blautia(g)	0.568627	0.0172267	0.0553717	1.25671	1
339	Ruminococcaceae UCG-014(g)	Lachnospiraceae(f)	0.568627	0.0172267	0.0553717	1.25671	1
340	Ruminococcaceae UCG-014(g)	Butyricimonas(g)	0.627451	0.00701135	0.0289459	1.53841	3
341	Ruminococcaceae UCG-014(g)	Ruminococcaceae UCG-014(g)	1	0	0	inf	0
342	Ruminococcaceae UCG-014(g)	Romboutsia(g)	-0.481574	0.0503122	0.122577	0.911591	0
343	Ruminococcaceae UCG-014(g)	Desulfovibrionaceae(f)	0.546569	0.0231938	0.0705218	1.15168	1
344	Ruminococcaceae UCG-014(g)	A2(g)	0.0318627	0.903377	0.930251	0.0314	0
345	Ruminococcaceae UCG-014(g)	Ruminiclostridium(g)	0.404412	0.107379	0.218646	0.660259	0
346	Ruminococcaceae UCG-014(g)	Ruminiclostridium 5(g)	0.414216	0.0983312	0.203913	0.690556	0
347	Ruminococcaceae UCG-014(g)	Mucispirillum(g)	0.289216	0.260203	0.390305	0.408596	0
348	Ruminococcaceae UCG-014(g)	Parabacteroides(g)	-0.0686275	0.793542	0.88609	0.0525224	0
349	Ruminococcaceae UCG-014(g)	Lachnospiraceae NK4A136 group(g)	0.345588	0.174252	0.291499	0.535363	0
350	Ruminococcaceae UCG-014(g)	Roseburia(g)	0.127451	0.62593	0.755144	0.12197	0
351	Ruminococcaceae UCG-014(g)	Oscillibacter(g)	0.438725	0.0781167	0.171476	0.765797	0
352	Ruminococcaceae UCG-014(g)	uncultured Bacteroidales bacterium(g)	0.835784	2.94017e-05	0.000315018	3.50166	6
353	Ruminococcaceae UCG-014(g)	Lachnoclostridium(g)	0.335784	0.187614	0.304788	0.516002	0
354	Ruminococcaceae UCG-014(g)	Marvinbryantia(g)	0.269608	0.295336	0.430101	0.36643	0
355	Ruminococcaceae UCG-014(g)	Peptococcaceae(f)	0.720588	0.00110174	0.00604611	2.21852	6
356	Ruminococcaceae UCG-014(g)	Parasutterella(g)	0.149201	0.56764	0.70563	0.151423	0
357	Ruminococcaceae UCG-014(g)	Ruminiclostridium 9(g)	0.473039	0.0551445	0.131296	0.881747	0
358	Ruminococcaceae UCG-014(g)	Clostridiales vadinBB60 group(f)	0.686275	0.00234904	0.0118772	1.92529	3
359	Ruminococcaceae UCG-014(g)	[Eubacterium] coprostanoligenes group(g)	0.642729	0.00539084	0.0235522	1.62797	3
360	Romboutsia(g)	Total Load	0.253072	0.327065	0.461377	0.335944	0
361	Romboutsia(g)	Faecalibaculum(g)	0.388208	0.123602	0.237697	0.623977	0
362	Romboutsia(g)	Lactobacillus(g)	0.383294	0.128843	0.244639	0.611475	0
363	Romboutsia(g)	Bacteroides(g)	-0.0614252	0.814836	0.89701	0.0472025	0
364	Romboutsia(g)	Akkermansia(g)	-0.390665	0.121039	0.235689	0.627661	0
365	Romboutsia(g)	Muribaculaceae(f)	-0.230959	0.372458	0.510994	0.291584	0
366	Romboutsia(g)	Lactococcus(g)	0.199018	0.443808	0.585671	0.232346	0
367	Romboutsia(g)	Alistipes(g)	-0.0442262	0.866158	0.911022	0.0404711	0
368	Romboutsia(g)	Blautia(g)	0.199018	0.443808	0.585671	0.232346	0
369	Romboutsia(g)	Lachnospiraceae(f)	0.0368551	0.88832	0.92348	0.0345726	0
370	Romboutsia(g)	Butyricimonas(g)	-0.319411	0.211406	0.327624	0.484624	0
371	Romboutsia(g)	Ruminococcaceae UCG-014(g)	-0.481574	0.0503122	0.122577	0.911591	0
372	Romboutsia(g)	Romboutsia(g)	1	1.45441e-116	4.36324e-115	114.36	0
373	Romboutsia(g)	Desulfovibrionaceae(f)	-0.0540542	0.836756	0.905572	0.0430768	0
374	Romboutsia(g)	A2(g)	0.230959	0.372458	0.510994	0.291584	0
375	Romboutsia(g)	Ruminiclostridium(g)	-0.0245701	0.925425	0.948614	0.0229107	0
376	Romboutsia(g)	Ruminiclostridium 5(g)	0.0147421	0.955218	0.970423	0.0130389	0
377	Romboutsia(g)	Mucispirillum(g)	0.0466832	0.85879	0.911022	0.0404711	0
378	Romboutsia(g)	Parabacteroides(g)	0.0565112	0.829436	0.901561	0.0450051	0
379	Romboutsia(g)	Lachnospiraceae NK4A136 group(g)	0.0687963	0.793045	0.88609	0.0525224	0
380	Romboutsia(g)	Roseburia(g)	0.179362	0.490939	0.634411	0.197629	0
381	Romboutsia(g)	Oscillibacter(g)	-0.0565112	0.829436	0.901561	0.0450051	0
382	Romboutsia(g)	uncultured Bacteroidales bacterium(g)	-0.221131	0.393698	0.536858	0.27014	0
383	Romboutsia(g)	Lachnoclostridium(g)	0.108108	0.679603	0.794342	0.0999927	0
384	Romboutsia(g)	Marvinbryantia(g)	0.329239	0.196902	0.313095	0.504324	0
385	Romboutsia(g)	Peptococcaceae(f)	-0.329239	0.196902	0.313095	0.504324	0
386	Romboutsia(g)	Parasutterella(g)	0.0444997	0.865337	0.911022	0.0404711	0
387	Romboutsia(g)	Ruminiclostridium 9(g)	0.0417692	0.873536	0.914487	0.0388223	0
388	Romboutsia(g)	Clostridiales vadinBB60 group(f)	-0.339067	0.183066	0.301758	0.520342	0
389	Romboutsia(g)	[Eubacterium] coprostanoligenes group(g)	-0.0447783	0.864501	0.911022	0.0404711	0
390	Desulfovibrionaceae(f)	Total Load	0.595588	0.0116467	0.0412735	1.38433	3
391	Desulfovibrionaceae(f)	Faecalibaculum(g)	-0.17402	0.50415	0.646816	0.189219	0
392	Desulfovibrionaceae(f)	Lactobacillus(g)	0.5	0.040969	0.105349	0.977371	0
393	Desulfovibrionaceae(f)	Bacteroides(g)	0.762255	0.000374944	0.00276598	2.55815	6
394	Desulfovibrionaceae(f)	Akkermansia(g)	0.164216	0.528823	0.666583	0.176146	0
395	Desulfovibrionaceae(f)	Muribaculaceae(f)	0.75	0.000525731	0.00353103	2.4521	6
396	Desulfovibrionaceae(f)	Lactococcus(g)	0.504902	0.038721	0.100719	0.996886	0
397	Desulfovibrionaceae(f)	Alistipes(g)	0.387255	0.124606	0.238608	0.622315	0
398	Desulfovibrionaceae(f)	Blautia(g)	0.757353	0.000430216	0.00302496	2.51928	6
399	Desulfovibrionaceae(f)	Lachnospiraceae(f)	0.931373	5.64207e-08	1.49349e-06	5.8258	6
400	Desulfovibrionaceae(f)	Butyricimonas(g)	0.686275	0.00234904	0.0118772	1.92529	3
401	Desulfovibrionaceae(f)	Ruminococcaceae UCG-014(g)	0.546569	0.0231938	0.0705218	1.15168	1
402	Desulfovibrionaceae(f)	Romboutsia(g)	-0.0540542	0.836756	0.905572	0.0430768	0
403	Desulfovibrionaceae(f)	Desulfovibrionaceae(f)	1	0	0	inf	0
404	Desulfovibrionaceae(f)	A2(g)	0.651961	0.00456835	0.0207652	1.68266	3
405	Desulfovibrionaceae(f)	Ruminiclostridium(g)	0.889706	1.74986e-06	3.14974e-05	4.50172	6
406	Desulfovibrionaceae(f)	Ruminiclostridium 5(g)	0.914216	2.85894e-07	6.43262e-06	5.19161	6
407	Desulfovibrionaceae(f)	Mucispirillum(g)	0.742647	0.000638247	0.00404523	2.39306	6
408	Desulfovibrionaceae(f)	Parabacteroides(g)	0.125	0.632641	0.75715	0.120818	0
409	Desulfovibrionaceae(f)	Lachnospiraceae NK4A136 group(g)	0.747549	0.000561238	0.00366025	2.43649	6
410	Desulfovibrionaceae(f)	Roseburia(g)	0.644608	0.00521448	0.0232328	1.6339	3
411	Desulfovibrionaceae(f)	Oscillibacter(g)	0.786765	0.000179117	0.00143933	2.84184	6
412	Desulfovibrionaceae(f)	uncultured Bacteroidales bacterium(g)	0.588235	0.0130009	0.0450033	1.34676	3
413	Desulfovibrionaceae(f)	Lachnoclostridium(g)	0.877451	3.71678e-06	6.4329e-05	4.19159	6
414	Desulfovibrionaceae(f)	Marvinbryantia(g)	0.492647	0.0445245	0.112562	0.948608	0
415	Desulfovibrionaceae(f)	Peptococcaceae(f)	0.416667	0.0961571	0.203149	0.692186	0
416	Desulfovibrionaceae(f)	Parasutterella(g)	0.119608	0.647499	0.766775	0.115332	0
417	Desulfovibrionaceae(f)	Ruminiclostridium 9(g)	0.894608	1.26272e-06	2.36759e-05	4.62569	6
418	Desulfovibrionaceae(f)	Clostridiales vadinBB60 group(f)	0.330882	0.194543	0.311545	0.506479	0
419	Desulfovibrionaceae(f)	[Eubacterium] coprostanoligenes group(g)	0.684916	0.00241562	0.0120781	1.918	3
420	A2(g)	Total Load	0.443627	0.0744685	0.165895	0.780166	0
421	A2(g)	Faecalibaculum(g)	-0.0686275	0.793542	0.88609	0.0525224	0
422	A2(g)	Lactobacillus(g)	0.39951	0.112118	0.223244	0.651221	0
423	A2(g)	Bacteroides(g)	0.512255	0.0355265	0.0940408	1.02668	1
424	A2(g)	Akkermansia(g)	-0.35049	0.167815	0.287137	0.541912	0
425	A2(g)	Muribaculaceae(f)	0.463235	0.0611134	0.141758	0.848453	0
426	A2(g)	Lactococcus(g)	0.441176	0.0762767	0.169086	0.771892	0
427	A2(g)	Alistipes(g)	0.333333	0.191058	0.308157	0.511227	0
428	A2(g)	Blautia(g)	0.335784	0.187614	0.304788	0.516002	0
429	A2(g)	Lachnospiraceae(f)	0.740196	0.00067992	0.00407952	2.38939	6
430	A2(g)	Butyricimonas(g)	0.392157	0.1195	0.233804	0.631148	0
431	A2(g)	Ruminococcaceae UCG-014(g)	0.0318627	0.903377	0.930251	0.0314	0
432	A2(g)	Romboutsia(g)	0.230959	0.372458	0.510994	0.291584	0
433	A2(g)	Desulfovibrionaceae(f)	0.651961	0.00456835	0.0207652	1.68266	3
434	A2(g)	A2(g)	1	0	0	inf	0
435	A2(g)	Ruminiclostridium(g)	0.840686	2.37789e-05	0.000274372	3.56166	6
436	A2(g)	Ruminiclostridium 5(g)	0.816176	6.44926e-05	0.000592279	3.22747	6
437	A2(g)	Mucispirillum(g)	0.843137	2.13281e-05	0.000259396	3.58604	6
438	A2(g)	Parabacteroides(g)	0.120098	0.646143	0.766775	0.115332	0
439	A2(g)	Lachnospiraceae NK4A136 group(g)	0.720588	0.00110174	0.00604611	2.21852	6
440	A2(g)	Roseburia(g)	0.678922	0.00272814	0.0132007	1.8794	3
441	A2(g)	Oscillibacter(g)	0.830882	3.61106e-05	0.000361106	3.44237	6
442	A2(g)	uncultured Bacteroidales bacterium(g)	0.00245098	0.992551	0.992551	0.00324709	0
443	A2(g)	Lachnoclostridium(g)	0.64951	0.00477609	0.0214924	1.66772	3
444	A2(g)	Marvinbryantia(g)	0.416667	0.0961571	0.203149	0.692186	0
445	A2(g)	Peptococcaceae(f)	-0.0539216	0.837151	0.905572	0.0430768	0
446	A2(g)	Parasutterella(g)	-0.129472	0.620417	0.752527	0.123478	0
447	A2(g)	Ruminiclostridium 9(g)	0.723039	0.00103947	0.00584704	2.23306	6
448	A2(g)	Clostridiales vadinBB60 group(f)	0.0367647	0.888593	0.92348	0.0345726	0
449	A2(g)	[Eubacterium] coprostanoligenes group(g)	0.270492	0.293693	0.429096	0.367445	0
450	Ruminiclostridium(g)	Total Load	0.419118	0.0940177	0.200512	0.69786	0
451	Ruminiclostridium(g)	Faecalibaculum(g)	-0.171569	0.510266	0.646816	0.189219	0
452	Ruminiclostridium(g)	Lactobacillus(g)	0.281863	0.27306	0.405535	0.391972	0
453	Ruminiclostridium(g)	Bacteroides(g)	0.70098	0.00171941	0.00910277	2.04083	6
454	Ruminiclostridium(g)	Akkermansia(g)	-0.0661765	0.800774	0.889749	0.0507325	0
455	Ruminiclostridium(g)	Muribaculaceae(f)	0.615196	0.00857557	0.0324286	1.48907	3
456	Ruminiclostridium(g)	Lactococcus(g)	0.490196	0.04576	0.1144	0.941574	0
457	Ruminiclostridium(g)	Alistipes(g)	0.541667	0.0247148	0.0731688	1.13567	1
458	Ruminiclostridium(g)	Blautia(g)	0.539216	0.0255037	0.0745237	1.12771	1
459	Ruminiclostridium(g)	Lachnospiraceae(f)	0.909314	4.27442e-07	8.36299e-06	5.07764	6
460	Ruminiclostridium(g)	Butyricimonas(g)	0.718137	0.00116704	0.00625201	2.20398	6
461	Ruminiclostridium(g)	Ruminococcaceae UCG-014(g)	0.404412	0.107379	0.218646	0.660259	0
462	Ruminiclostridium(g)	Romboutsia(g)	-0.0245701	0.925425	0.948614	0.0229107	0
463	Ruminiclostridium(g)	Desulfovibrionaceae(f)	0.889706	1.74986e-06	3.14974e-05	4.50172	6
464	Ruminiclostridium(g)	A2(g)	0.840686	2.37789e-05	0.000274372	3.56166	6
465	Ruminiclostridium(g)	Ruminiclostridium(g)	1	0	0	inf	0
466	Ruminiclostridium(g)	Ruminiclostridium 5(g)	0.960784	9.24916e-10	2.60133e-08	7.58481	6
467	Ruminiclostridium(g)	Mucispirillum(g)	0.909314	4.27442e-07	8.36299e-06	5.07764	6
468	Ruminiclostridium(g)	Parabacteroides(g)	0.127451	0.62593	0.755144	0.12197	0
469	Ruminiclostridium(g)	Lachnospiraceae NK4A136 group(g)	0.801471	0.000109735	0.000987618	3.00541	6
470	Ruminiclostridium(g)	Roseburia(g)	0.786765	0.000179117	0.00143933	2.84184	6
471	Ruminiclostridium(g)	Oscillibacter(g)	0.909314	4.27442e-07	8.36299e-06	5.07764	6
472	Ruminiclostridium(g)	uncultured Bacteroidales bacterium(g)	0.321078	0.208898	0.325274	0.487751	0
473	Ruminiclostridium(g)	Lachnoclostridium(g)	0.821078	5.34635e-05	0.00050122	3.29997	6
474	Ruminiclostridium(g)	Marvinbryantia(g)	0.397059	0.114542	0.226069	0.645758	0
475	Ruminiclostridium(g)	Peptococcaceae(f)	0.242647	0.348047	0.483399	0.315695	0
476	Ruminiclostridium(g)	Parasutterella(g)	0.0320598	0.902782	0.930251	0.0314	0
477	Ruminiclostridium(g)	Ruminiclostridium 9(g)	0.860294	9.42738e-06	0.000146287	3.83479	6
478	Ruminiclostridium(g)	Clostridiales vadinBB60 group(f)	0.348039	0.171013	0.289308	0.53864	0
479	Ruminiclostridium(g)	[Eubacterium] coprostanoligenes group(g)	0.501279	0.040373	0.104413	0.981246	0
480	Ruminiclostridium 5(g)	Total Load	0.468137	0.0580719	0.135401	0.868379	0
481	Ruminiclostridium 5(g)	Faecalibaculum(g)	-0.171569	0.510266	0.646816	0.189219	0
482	Ruminiclostridium 5(g)	Lactobacillus(g)	0.335784	0.187614	0.304788	0.516002	0
483	Ruminiclostridium 5(g)	Bacteroides(g)	0.740196	0.00067992	0.00407952	2.38939	6
484	Ruminiclostridium 5(g)	Akkermansia(g)	-0.0710784	0.786327	0.88609	0.0525224	0
485	Ruminiclostridium 5(g)	Muribaculaceae(f)	0.629902	0.00672793	0.028033	1.55233	3
486	Ruminiclostridium 5(g)	Lactococcus(g)	0.617647	0.00824233	0.0317013	1.49892	3
487	Ruminiclostridium 5(g)	Alistipes(g)	0.551471	0.0217466	0.0674894	1.17076	1
488	Ruminiclostridium 5(g)	Blautia(g)	0.612745	0.0089195	0.0334481	1.47563	3
489	Ruminiclostridium 5(g)	Lachnospiraceae(f)	0.914216	2.85894e-07	6.43262e-06	5.19161	6
490	Ruminiclostridium 5(g)	Butyricimonas(g)	0.718137	0.00116704	0.00625201	2.20398	6
491	Ruminiclostridium 5(g)	Ruminococcaceae UCG-014(g)	0.414216	0.0983312	0.203913	0.690556	0
492	Ruminiclostridium 5(g)	Romboutsia(g)	0.0147421	0.955218	0.970423	0.0130389	0
493	Ruminiclostridium 5(g)	Desulfovibrionaceae(f)	0.914216	2.85894e-07	6.43262e-06	5.19161	6
494	Ruminiclostridium 5(g)	A2(g)	0.816176	6.44926e-05	0.000592279	3.22747	6
495	Ruminiclostridium 5(g)	Ruminiclostridium(g)	0.960784	9.24916e-10	2.60133e-08	7.58481	6
496	Ruminiclostridium 5(g)	Ruminiclostridium 5(g)	1	0	0	inf	0
497	Ruminiclostridium 5(g)	Mucispirillum(g)	0.855392	1.20294e-05	0.000169163	3.77169	6
498	Ruminiclostridium 5(g)	Parabacteroides(g)	0.132353	0.612593	0.749094	0.125464	0
499	Ruminiclostridium 5(g)	Lachnospiraceae NK4A136 group(g)	0.752451	0.000492111	0.0033553	2.47427	6
500	Ruminiclostridium 5(g)	Roseburia(g)	0.737745	0.000723825	0.0042858	2.36797	6
501	Ruminiclostridium 5(g)	Oscillibacter(g)	0.835784	2.94017e-05	0.000315018	3.50166	6
502	Ruminiclostridium 5(g)	uncultured Bacteroidales bacterium(g)	0.375	0.138035	0.254572	0.594189	0
503	Ruminiclostridium 5(g)	Lachnoclostridium(g)	0.840686	2.37789e-05	0.000274372	3.56166	6
504	Ruminiclostridium 5(g)	Marvinbryantia(g)	0.446078	0.0726918	0.164379	0.784155	0
505	Ruminiclostridium 5(g)	Peptococcaceae(f)	0.360294	0.155427	0.274283	0.561801	0
506	Ruminiclostridium 5(g)	Parasutterella(g)	-0.00986455	0.970026	0.976722	0.010229	0
507	Ruminiclostridium 5(g)	Ruminiclostridium 9(g)	0.845588	1.90947e-05	0.000238684	3.62218	6
508	Ruminiclostridium 5(g)	Clostridiales vadinBB60 group(f)	0.264706	0.304542	0.43784	0.358684	0
509	Ruminiclostridium 5(g)	[Eubacterium] coprostanoligenes group(g)	0.575727	0.015588	0.0523477	1.2811	1
510	Mucispirillum(g)	Total Load	0.355392	0.161541	0.27959	0.553478	0
511	Mucispirillum(g)	Faecalibaculum(g)	-0.0833333	0.750504	0.857175	0.0669304	0
512	Mucispirillum(g)	Lactobacillus(g)	0.125	0.632641	0.75715	0.120818	0
513	Mucispirillum(g)	Bacteroides(g)	0.664216	0.00363635	0.0168697	1.77289	3
514	Mucispirillum(g)	Akkermansia(g)	-0.247549	0.338088	0.472483	0.325614	0
515	Mucispirillum(g)	Muribaculaceae(f)	0.487745	0.0470211	0.116903	0.932173	0
516	Mucispirillum(g)	Lactococcus(g)	0.308824	0.227786	0.34747	0.459083	0
517	Mucispirillum(g)	Alistipes(g)	0.389706	0.122034	0.235689	0.627661	0
518	Mucispirillum(g)	Blautia(g)	0.343137	0.177531	0.294793	0.530483	0
519	Mucispirillum(g)	Lachnospiraceae(f)	0.845588	1.90947e-05	0.000238684	3.62218	6
520	Mucispirillum(g)	Butyricimonas(g)	0.495098	0.0433144	0.110121	0.958128	0
521	Mucispirillum(g)	Ruminococcaceae UCG-014(g)	0.289216	0.260203	0.390305	0.408596	0
522	Mucispirillum(g)	Romboutsia(g)	0.0466832	0.85879	0.911022	0.0404711	0
523	Mucispirillum(g)	Desulfovibrionaceae(f)	0.742647	0.000638247	0.00404523	2.39306	6
524	Mucispirillum(g)	A2(g)	0.843137	2.13281e-05	0.000259396	3.58604	6
525	Mucispirillum(g)	Ruminiclostridium(g)	0.909314	4.27442e-07	8.36299e-06	5.07764	6
526	Mucispirillum(g)	Ruminiclostridium 5(g)	0.855392	1.20294e-05	0.000169163	3.77169	6
527	Mucispirillum(g)	Mucispirillum(g)	1	0	0	inf	0
528	Mucispirillum(g)	Parabacteroides(g)	-0.0514706	0.844467	0.910469	0.0407348	0
529	Mucispirillum(g)	Lachnospiraceae NK4A136 group(g)	0.769608	0.00030321	0.00231262	2.6359	6
530	Mucispirillum(g)	Roseburia(g)	0.740196	0.00067992	0.00407952	2.38939	6
531	Mucispirillum(g)	Oscillibacter(g)	0.833333	3.26105e-05	0.000341273	3.4669	6
532	Mucispirillum(g)	uncultured Bacteroidales bacterium(g)	0.220588	0.394889	0.536858	0.27014	0
533	Mucispirillum(g)	Lachnoclostridium(g)	0.686275	0.00234904	0.0118772	1.92529	3
534	Mucispirillum(g)	Marvinbryantia(g)	0.458333	0.0642713	0.147562	0.831026	0
535	Mucispirillum(g)	Peptococcaceae(f)	0.0416667	0.873844	0.914487	0.0388223	0
536	Mucispirillum(g)	Parasutterella(g)	0.0702849	0.788661	0.88609	0.0525224	0
537	Mucispirillum(g)	Ruminiclostridium 9(g)	0.852941	1.35439e-05	0.00018469	3.73356	6
538	Mucispirillum(g)	Clostridiales vadinBB60 group(f)	0.35049	0.167815	0.287137	0.541912	0
539	Mucispirillum(g)	[Eubacterium] coprostanoligenes group(g)	0.290345	0.258263	0.38869	0.410397	0
540	Parabacteroides(g)	Total Load	0.52451	0.030654	0.08515	1.06982	1
541	Parabacteroides(g)	Faecalibaculum(g)	0.443627	0.0744685	0.165895	0.780166	0
542	Parabacteroides(g)	Lactobacillus(g)	0.296569	0.247729	0.375346	0.425568	0
543	Parabacteroides(g)	Bacteroides(g)	0.115196	0.65975	0.775163	0.110607	0
544	Parabacteroides(g)	Akkermansia(g)	0.617647	0.00824233	0.0317013	1.49892	3
545	Parabacteroides(g)	Muribaculaceae(f)	0.536765	0.0263119	0.0758997	1.11976	1
546	Parabacteroides(g)	Lactococcus(g)	0.330882	0.194543	0.311545	0.506479	0
547	Parabacteroides(g)	Alistipes(g)	0.583333	0.0139708	0.0476278	1.32214	3
548	Parabacteroides(g)	Blautia(g)	0.360294	0.155427	0.274283	0.561801	0
549	Parabacteroides(g)	Lachnospiraceae(f)	0.105392	0.687266	0.799146	0.0973737	0
550	Parabacteroides(g)	Butyricimonas(g)	0.401961	0.10973	0.220441	0.656708	0
551	Parabacteroides(g)	Ruminococcaceae UCG-014(g)	-0.0686275	0.793542	0.88609	0.0525224	0
552	Parabacteroides(g)	Romboutsia(g)	0.0565112	0.829436	0.901561	0.0450051	0
553	Parabacteroides(g)	Desulfovibrionaceae(f)	0.125	0.632641	0.75715	0.120818	0
554	Parabacteroides(g)	A2(g)	0.120098	0.646143	0.766775	0.115332	0
555	Parabacteroides(g)	Ruminiclostridium(g)	0.127451	0.62593	0.755144	0.12197	0
556	Parabacteroides(g)	Ruminiclostridium 5(g)	0.132353	0.612593	0.749094	0.125464	0
557	Parabacteroides(g)	Mucispirillum(g)	-0.0514706	0.844467	0.910469	0.0407348	0
558	Parabacteroides(g)	Parabacteroides(g)	1	0	0	inf	0
559	Parabacteroides(g)	Lachnospiraceae NK4A136 group(g)	0.0490196	0.851794	0.910469	0.0407348	0
560	Parabacteroides(g)	Roseburia(g)	-0.171569	0.510266	0.646816	0.189219	0
561	Parabacteroides(g)	Oscillibacter(g)	0.0735294	0.779127	0.880923	0.0550621	0
562	Parabacteroides(g)	uncultured Bacteroidales bacterium(g)	-0.00735294	0.977656	0.98202	0.00787948	0
563	Parabacteroides(g)	Lachnoclostridium(g)	-0.0171569	0.947891	0.967236	0.0144677	0
564	Parabacteroides(g)	Marvinbryantia(g)	0.375	0.138035	0.254572	0.594189	0
565	Parabacteroides(g)	Peptococcaceae(f)	0.0490196	0.851794	0.910469	0.0407348	0
566	Parabacteroides(g)	Parasutterella(g)	0.521588	0.031766	0.0861127	1.06493	1
567	Parabacteroides(g)	Ruminiclostridium 9(g)	0.0122549	0.962768	0.973585	0.011626	0
568	Parabacteroides(g)	Clostridiales vadinBB60 group(f)	-0.193627	0.456497	0.597162	0.223908	0
569	Parabacteroides(g)	[Eubacterium] coprostanoligenes group(g)	0.481427	0.0503928	0.122577	0.911591	0
570	Lachnospiraceae NK4A136 group(g)	Total Load	0.254902	0.32346	0.457726	0.339394	0
571	Lachnospiraceae NK4A136 group(g)	Faecalibaculum(g)	-0.311275	0.223924	0.342741	0.465034	0
572	Lachnospiraceae NK4A136 group(g)	Lactobacillus(g)	0.218137	0.400295	0.542569	0.265545	0
573	Lachnospiraceae NK4A136 group(g)	Bacteroides(g)	0.664216	0.00363635	0.0168697	1.77289	3
574	Lachnospiraceae NK4A136 group(g)	Akkermansia(g)	-0.0588235	0.822559	0.898426	0.0465177	0
575	Lachnospiraceae NK4A136 group(g)	Muribaculaceae(f)	0.409314	0.102784	0.21217	0.673317	0
576	Lachnospiraceae NK4A136 group(g)	Lactococcus(g)	0.203431	0.433555	0.577219	0.23866	0
577	Lachnospiraceae NK4A136 group(g)	Alistipes(g)	0.348039	0.171013	0.289308	0.53864	0
578	Lachnospiraceae NK4A136 group(g)	Blautia(g)	0.519608	0.0325372	0.0871531	1.05972	1
579	Lachnospiraceae NK4A136 group(g)	Lachnospiraceae(f)	0.828431	3.99231e-05	0.000390552	3.40832	6
580	Lachnospiraceae NK4A136 group(g)	Butyricimonas(g)	0.482843	0.0496216	0.12202	0.913568	0
581	Lachnospiraceae NK4A136 group(g)	Ruminococcaceae UCG-014(g)	0.345588	0.174252	0.291499	0.535363	0
582	Lachnospiraceae NK4A136 group(g)	Romboutsia(g)	0.0687963	0.793045	0.88609	0.0525224	0
583	Lachnospiraceae NK4A136 group(g)	Desulfovibrionaceae(f)	0.747549	0.000561238	0.00366025	2.43649	6
584	Lachnospiraceae NK4A136 group(g)	A2(g)	0.720588	0.00110174	0.00604611	2.21852	6
585	Lachnospiraceae NK4A136 group(g)	Ruminiclostridium(g)	0.801471	0.000109735	0.000987618	3.00541	6
586	Lachnospiraceae NK4A136 group(g)	Ruminiclostridium 5(g)	0.752451	0.000492111	0.0033553	2.47427	6
587	Lachnospiraceae NK4A136 group(g)	Mucispirillum(g)	0.769608	0.00030321	0.00231262	2.6359	6
588	Lachnospiraceae NK4A136 group(g)	Parabacteroides(g)	0.0490196	0.851794	0.910469	0.0407348	0
589	Lachnospiraceae NK4A136 group(g)	Lachnospiraceae NK4A136 group(g)	1	0	0	inf	0
590	Lachnospiraceae NK4A136 group(g)	Roseburia(g)	0.79902	0.000119397	0.0010535	2.97736	6
591	Lachnospiraceae NK4A136 group(g)	Oscillibacter(g)	0.870098	5.62745e-06	9.37909e-05	4.02784	6
592	Lachnospiraceae NK4A136 group(g)	uncultured Bacteroidales bacterium(g)	0.45098	0.069232	0.157345	0.803146	0
593	Lachnospiraceae NK4A136 group(g)	Lachnoclostridium(g)	0.769608	0.00030321	0.00231262	2.6359	6
594	Lachnospiraceae NK4A136 group(g)	Marvinbryantia(g)	0.291667	0.256003	0.386581	0.412759	0
595	Lachnospiraceae NK4A136 group(g)	Peptococcaceae(f)	0.154412	0.554032	0.69254	0.159555	0
596	Lachnospiraceae NK4A136 group(g)	Parasutterella(g)	-0.141803	0.587205	0.723952	0.140291	0
597	Lachnospiraceae NK4A136 group(g)	Ruminiclostridium 9(g)	0.789216	0.000165507	0.00140525	2.85225	6
598	Lachnospiraceae NK4A136 group(g)	Clostridiales vadinBB60 group(f)	0.431373	0.0838307	0.181365	0.741448	0
599	Lachnospiraceae NK4A136 group(g)	[Eubacterium] coprostanoligenes group(g)	0.347421	0.171826	0.289594	0.53821	0
600	Roseburia(g)	Total Load	0.0441176	0.866483	0.911022	0.0404711	0
601	Roseburia(g)	Faecalibaculum(g)	-0.318627	0.212592	0.327624	0.484624	0
602	Roseburia(g)	Lactobacillus(g)	0.115196	0.65975	0.775163	0.110607	0
603	Roseburia(g)	Bacteroides(g)	0.360294	0.155427	0.274283	0.561801	0
604	Roseburia(g)	Akkermansia(g)	-0.401961	0.10973	0.220441	0.656708	0
605	Roseburia(g)	Muribaculaceae(f)	0.188725	0.468192	0.610686	0.214182	0
606	Roseburia(g)	Lactococcus(g)	0.196078	0.450705	0.593033	0.226921	0
607	Roseburia(g)	Alistipes(g)	0.406863	0.105064	0.215885	0.665778	0
608	Roseburia(g)	Blautia(g)	0.316176	0.216327	0.332243	0.478544	0
609	Roseburia(g)	Lachnospiraceae(f)	0.681373	0.0025966	0.0127008	1.89617	3
610	Roseburia(g)	Butyricimonas(g)	0.401961	0.10973	0.220441	0.656708	0
611	Roseburia(g)	Ruminococcaceae UCG-014(g)	0.127451	0.62593	0.755144	0.12197	0
612	Roseburia(g)	Romboutsia(g)	0.179362	0.490939	0.634411	0.197629	0
613	Roseburia(g)	Desulfovibrionaceae(f)	0.644608	0.00521448	0.0232328	1.6339	3
614	Roseburia(g)	A2(g)	0.678922	0.00272814	0.0132007	1.8794	3
615	Roseburia(g)	Ruminiclostridium(g)	0.786765	0.000179117	0.00143933	2.84184	6
616	Roseburia(g)	Ruminiclostridium 5(g)	0.737745	0.000723825	0.0042858	2.36797	6
617	Roseburia(g)	Mucispirillum(g)	0.740196	0.00067992	0.00407952	2.38939	6
618	Roseburia(g)	Parabacteroides(g)	-0.171569	0.510266	0.646816	0.189219	0
619	Roseburia(g)	Lachnospiraceae NK4A136 group(g)	0.79902	0.000119397	0.0010535	2.97736	6
620	Roseburia(g)	Roseburia(g)	1	0	0	inf	0
621	Roseburia(g)	Oscillibacter(g)	0.764706	0.000349611	0.00262208	2.58135	6
622	Roseburia(g)	uncultured Bacteroidales bacterium(g)	0.161765	0.535076	0.672581	0.172255	0
623	Roseburia(g)	Lachnoclostridium(g)	0.848039	1.70628e-05	0.000225831	3.64622	6
624	Roseburia(g)	Marvinbryantia(g)	0.0490196	0.851794	0.910469	0.0407348	0
625	Roseburia(g)	Peptococcaceae(f)	-0.0588235	0.822559	0.898426	0.0465177	0
626	Roseburia(g)	Parasutterella(g)	-0.250313	0.332545	0.467642	0.330087	0
627	Roseburia(g)	Ruminiclostridium 9(g)	0.590686	0.0125364	0.0437316	1.3592	3
628	Roseburia(g)	Clostridiales vadinBB60 group(f)	0.365196	0.149472	0.27122	0.566678	0
629	Roseburia(g)	[Eubacterium] coprostanoligenes group(g)	0.0918185	0.725976	0.837665	0.0769296	0
630	Oscillibacter(g)	Total Load	0.328431	0.198069	0.313842	0.503289	0
631	Oscillibacter(g)	Faecalibaculum(g)	-0.338235	0.184212	0.302538	0.51922	0
632	Oscillibacter(g)	Lactobacillus(g)	0.276961	0.281843	0.414475	0.382501	0
633	Oscillibacter(g)	Bacteroides(g)	0.681373	0.0025966	0.0127008	1.89617	3
634	Oscillibacter(g)	Akkermansia(g)	-0.0882353	0.736305	0.845248	0.0730157	0
635	Oscillibacter(g)	Muribaculaceae(f)	0.526961	0.0297444	0.0831366	1.08021	1
636	Oscillibacter(g)	Lactococcus(g)	0.284314	0.268732	0.400428	0.397475	0
637	Oscillibacter(g)	Alistipes(g)	0.345588	0.174252	0.291499	0.535363	0
638	Oscillibacter(g)	Blautia(g)	0.470588	0.0565941	0.132642	0.877317	0
639	Oscillibacter(g)	Lachnospiraceae(f)	0.857843	1.06611e-05	0.000154758	3.81035	6
640	Oscillibacter(g)	Butyricimonas(g)	0.60049	0.0108079	0.0398652	1.39941	3
641	Oscillibacter(g)	Ruminococcaceae UCG-014(g)	0.438725	0.0781167	0.171476	0.765797	0
642	Oscillibacter(g)	Romboutsia(g)	-0.0565112	0.829436	0.901561	0.0450051	0
643	Oscillibacter(g)	Desulfovibrionaceae(f)	0.786765	0.000179117	0.00143933	2.84184	6
644	Oscillibacter(g)	A2(g)	0.830882	3.61106e-05	0.000361106	3.44237	6
645	Oscillibacter(g)	Ruminiclostridium(g)	0.909314	4.27442e-07	8.36299e-06	5.07764	6
646	Oscillibacter(g)	Ruminiclostridium 5(g)	0.835784	2.94017e-05	0.000315018	3.50166	6
647	Oscillibacter(g)	Mucispirillum(g)	0.833333	3.26105e-05	0.000341273	3.4669	6
648	Oscillibacter(g)	Parabacteroides(g)	0.0735294	0.779127	0.880923	0.0550621	0
649	Oscillibacter(g)	Lachnospiraceae NK4A136 group(g)	0.870098	5.62745e-06	9.37909e-05	4.02784	6
650	Oscillibacter(g)	Roseburia(g)	0.764706	0.000349611	0.00262208	2.58135	6
651	Oscillibacter(g)	Oscillibacter(g)	1	0	0	inf	0
652	Oscillibacter(g)	uncultured Bacteroidales bacterium(g)	0.367647	0.146554	0.267002	0.573486	0
653	Oscillibacter(g)	Lachnoclostridium(g)	0.745098	0.000598715	0.00384888	2.41467	6
654	Oscillibacter(g)	Marvinbryantia(g)	0.32598	0.201637	0.317261	0.498583	0
655	Oscillibacter(g)	Peptococcaceae(f)	0.193627	0.456497	0.597162	0.223908	0
656	Oscillibacter(g)	Parasutterella(g)	-0.035759	0.891623	0.924494	0.0340958	0
657	Oscillibacter(g)	Ruminiclostridium 9(g)	0.786765	0.000179117	0.00143933	2.84184	6
658	Oscillibacter(g)	Clostridiales vadinBB60 group(f)	0.428922	0.085801	0.184739	0.733441	0
659	Oscillibacter(g)	[Eubacterium] coprostanoligenes group(g)	0.444203	0.0740485	0.165895	0.780166	0
660	uncultured Bacteroidales bacterium(g)	Total Load	0.321078	0.208898	0.325274	0.487751	0
661	uncultured Bacteroidales bacterium(g)	Faecalibaculum(g)	-0.264706	0.304542	0.43784	0.358684	0
662	uncultured Bacteroidales bacterium(g)	Lactobacillus(g)	0.203431	0.433555	0.577219	0.23866	0
663	uncultured Bacteroidales bacterium(g)	Bacteroides(g)	0.735294	0.000770053	0.00450031	2.34676	6
664	uncultured Bacteroidales bacterium(g)	Akkermansia(g)	0.436275	0.0799889	0.174733	0.757625	0
665	uncultured Bacteroidales bacterium(g)	Muribaculaceae(f)	0.433824	0.0818935	0.178029	0.749509	0
666	uncultured Bacteroidales bacterium(g)	Lactococcus(g)	0.0367647	0.888593	0.92348	0.0345726	0
667	uncultured Bacteroidales bacterium(g)	Alistipes(g)	0.0147059	0.955327	0.970423	0.0130389	0
668	uncultured Bacteroidales bacterium(g)	Blautia(g)	0.740196	0.00067992	0.00407952	2.38939	6
669	uncultured Bacteroidales bacterium(g)	Lachnospiraceae(f)	0.563725	0.018435	0.0584207	1.23343	1
670	uncultured Bacteroidales bacterium(g)	Butyricimonas(g)	0.470588	0.0565941	0.132642	0.877317	0
671	uncultured Bacteroidales bacterium(g)	Ruminococcaceae UCG-014(g)	0.835784	2.94017e-05	0.000315018	3.50166	6
672	uncultured Bacteroidales bacterium(g)	Romboutsia(g)	-0.221131	0.393698	0.536858	0.27014	0
673	uncultured Bacteroidales bacterium(g)	Desulfovibrionaceae(f)	0.588235	0.0130009	0.0450033	1.34676	3
674	uncultured Bacteroidales bacterium(g)	A2(g)	0.00245098	0.992551	0.992551	0.00324709	0
675	uncultured Bacteroidales bacterium(g)	Ruminiclostridium(g)	0.321078	0.208898	0.325274	0.487751	0
676	uncultured Bacteroidales bacterium(g)	Ruminiclostridium 5(g)	0.375	0.138035	0.254572	0.594189	0
677	uncultured Bacteroidales bacterium(g)	Mucispirillum(g)	0.220588	0.394889	0.536858	0.27014	0
678	uncultured Bacteroidales bacterium(g)	Parabacteroides(g)	-0.00735294	0.977656	0.98202	0.00787948	0
679	uncultured Bacteroidales bacterium(g)	Lachnospiraceae NK4A136 group(g)	0.45098	0.069232	0.157345	0.803146	0
680	uncultured Bacteroidales bacterium(g)	Roseburia(g)	0.161765	0.535076	0.672581	0.172255	0
681	uncultured Bacteroidales bacterium(g)	Oscillibacter(g)	0.367647	0.146554	0.267002	0.573486	0
682	uncultured Bacteroidales bacterium(g)	uncultured Bacteroidales bacterium(g)	1	0	0	inf	0
683	uncultured Bacteroidales bacterium(g)	Lachnoclostridium(g)	0.438725	0.0781167	0.171476	0.765797	0
684	uncultured Bacteroidales bacterium(g)	Marvinbryantia(g)	0.382353	0.129863	0.24554	0.609878	0
685	uncultured Bacteroidales bacterium(g)	Peptococcaceae(f)	0.605392	0.0100178	0.0372562	1.4288	3
686	uncultured Bacteroidales bacterium(g)	Parasutterella(g)	0.240448	0.352568	0.488171	0.311428	0
687	uncultured Bacteroidales bacterium(g)	Ruminiclostridium 9(g)	0.507353	0.0376329	0.0984581	1.00675	1
688	uncultured Bacteroidales bacterium(g)	Clostridiales vadinBB60 group(f)	0.571078	0.0166464	0.0548065	1.26117	1
689	uncultured Bacteroidales bacterium(g)	[Eubacterium] coprostanoligenes group(g)	0.622877	0.00756587	0.030293	1.51866	3
690	Lachnoclostridium(g)	Total Load	0.414216	0.0983312	0.203913	0.690556	0
691	Lachnoclostridium(g)	Faecalibaculum(g)	-0.279412	0.27743	0.41067	0.386507	0
692	Lachnoclostridium(g)	Lactobacillus(g)	0.490196	0.04576	0.1144	0.941574	0
693	Lachnoclostridium(g)	Bacteroides(g)	0.54902	0.0224612	0.0692296	1.15971	1
694	Lachnoclostridium(g)	Akkermansia(g)	-0.125	0.632641	0.75715	0.120818	0
695	Lachnoclostridium(g)	Muribaculaceae(f)	0.526961	0.0297444	0.0831366	1.08021	1
696	Lachnoclostridium(g)	Lactococcus(g)	0.367647	0.146554	0.267002	0.573486	0
697	Lachnoclostridium(g)	Alistipes(g)	0.32598	0.201637	0.317261	0.498583	0
698	Lachnoclostridium(g)	Blautia(g)	0.669118	0.00330981	0.0158449	1.80011	3
699	Lachnoclostridium(g)	Lachnospiraceae(f)	0.823529	4.85755e-05	0.000465085	3.33247	6
700	Lachnoclostridium(g)	Butyricimonas(g)	0.507353	0.0376329	0.0984581	1.00675	1
701	Lachnoclostridium(g)	Ruminococcaceae UCG-014(g)	0.335784	0.187614	0.304788	0.516002	0
702	Lachnoclostridium(g)	Romboutsia(g)	0.108108	0.679603	0.794342	0.0999927	0
703	Lachnoclostridium(g)	Desulfovibrionaceae(f)	0.877451	3.71678e-06	6.4329e-05	4.19159	6
704	Lachnoclostridium(g)	A2(g)	0.64951	0.00477609	0.0214924	1.66772	3
705	Lachnoclostridium(g)	Ruminiclostridium(g)	0.821078	5.34635e-05	0.00050122	3.29997	6
706	Lachnoclostridium(g)	Ruminiclostridium 5(g)	0.840686	2.37789e-05	0.000274372	3.56166	6
707	Lachnoclostridium(g)	Mucispirillum(g)	0.686275	0.00234904	0.0118772	1.92529	3
708	Lachnoclostridium(g)	Parabacteroides(g)	-0.0171569	0.947891	0.967236	0.0144677	0
709	Lachnoclostridium(g)	Lachnospiraceae NK4A136 group(g)	0.769608	0.00030321	0.00231262	2.6359	6
710	Lachnoclostridium(g)	Roseburia(g)	0.848039	1.70628e-05	0.000225831	3.64622	6
711	Lachnoclostridium(g)	Oscillibacter(g)	0.745098	0.000598715	0.00384888	2.41467	6
712	Lachnoclostridium(g)	uncultured Bacteroidales bacterium(g)	0.438725	0.0781167	0.171476	0.765797	0
713	Lachnoclostridium(g)	Lachnoclostridium(g)	1	0	0	inf	0
714	Lachnoclostridium(g)	Marvinbryantia(g)	0.272059	0.290796	0.426248	0.370338	0
715	Lachnoclostridium(g)	Peptococcaceae(f)	0.132353	0.612593	0.749094	0.125464	0
716	Lachnoclostridium(g)	Parasutterella(g)	-0.0616535	0.814159	0.89701	0.0472025	0
717	Lachnoclostridium(g)	Ruminiclostridium 9(g)	0.727941	0.000923647	0.00526128	2.27891	6
718	Lachnoclostridium(g)	Clostridiales vadinBB60 group(f)	0.264706	0.304542	0.43784	0.358684	0
719	Lachnoclostridium(g)	[Eubacterium] coprostanoligenes group(g)	0.4715	0.0560514	0.132642	0.877317	0
720	Marvinbryantia(g)	Total Load	0.757353	0.000430216	0.00302496	2.51928	6
721	Marvinbryantia(g)	Faecalibaculum(g)	0.262255	0.309209	0.440329	0.356223	0
722	Marvinbryantia(g)	Lactobacillus(g)	0.522059	0.0315848	0.0861127	1.06493	1
723	Marvinbryantia(g)	Bacteroides(g)	0.583333	0.0139708	0.0476278	1.32214	3
724	Marvinbryantia(g)	Akkermansia(g)	0.215686	0.405741	0.548298	0.260983	0
725	Marvinbryantia(g)	Muribaculaceae(f)	0.620098	0.00791952	0.0309894	1.50879	3
726	Marvinbryantia(g)	Lactococcus(g)	0.357843	0.158464	0.276391	0.558477	0
727	Marvinbryantia(g)	Alistipes(g)	0.181373	0.48601	0.630272	0.200472	0
728	Marvinbryantia(g)	Blautia(g)	0.625	0.00730426	0.0296119	1.52853	3
729	Marvinbryantia(g)	Lachnospiraceae(f)	0.57598	0.0155318	0.0523477	1.2811	1
730	Marvinbryantia(g)	Butyricimonas(g)	0.284314	0.268732	0.400428	0.397475	0
731	Marvinbryantia(g)	Ruminococcaceae UCG-014(g)	0.269608	0.295336	0.430101	0.36643	0
732	Marvinbryantia(g)	Romboutsia(g)	0.329239	0.196902	0.313095	0.504324	0
733	Marvinbryantia(g)	Desulfovibrionaceae(f)	0.492647	0.0445245	0.112562	0.948608	0
734	Marvinbryantia(g)	A2(g)	0.416667	0.0961571	0.203149	0.692186	0
735	Marvinbryantia(g)	Ruminiclostridium(g)	0.397059	0.114542	0.226069	0.645758	0
736	Marvinbryantia(g)	Ruminiclostridium 5(g)	0.446078	0.0726918	0.164379	0.784155	0
737	Marvinbryantia(g)	Mucispirillum(g)	0.458333	0.0642713	0.147562	0.831026	0
738	Marvinbryantia(g)	Parabacteroides(g)	0.375	0.138035	0.254572	0.594189	0
739	Marvinbryantia(g)	Lachnospiraceae NK4A136 group(g)	0.291667	0.256003	0.386581	0.412759	0
740	Marvinbryantia(g)	Roseburia(g)	0.0490196	0.851794	0.910469	0.0407348	0
741	Marvinbryantia(g)	Oscillibacter(g)	0.32598	0.201637	0.317261	0.498583	0
742	Marvinbryantia(g)	uncultured Bacteroidales bacterium(g)	0.382353	0.129863	0.24554	0.609878	0
743	Marvinbryantia(g)	Lachnoclostridium(g)	0.272059	0.290796	0.426248	0.370338	0
744	Marvinbryantia(g)	Marvinbryantia(g)	1	0	0	inf	0
745	Marvinbryantia(g)	Peptococcaceae(f)	0.129902	0.619247	0.752527	0.123478	0
746	Marvinbryantia(g)	Parasutterella(g)	0.596805	0.0114338	0.0412735	1.38433	3
747	Marvinbryantia(g)	Ruminiclostridium 9(g)	0.517157	0.0335114	0.0892314	1.04948	1
748	Marvinbryantia(g)	Clostridiales vadinBB60 group(f)	0.0220588	0.93303	0.954236	0.0203443	0
749	Marvinbryantia(g)	[Eubacterium] coprostanoligenes group(g)	0.595579	0.0116483	0.0412735	1.38433	3
750	Peptococcaceae(f)	Total Load	0.0318627	0.903377	0.930251	0.0314	0
751	Peptococcaceae(f)	Faecalibaculum(g)	-0.362745	0.15243	0.274283	0.561801	0
752	Peptococcaceae(f)	Lactobacillus(g)	-0.0465686	0.859133	0.911022	0.0404711	0
753	Peptococcaceae(f)	Bacteroides(g)	0.593137	0.0120851	0.0424866	1.37175	3
754	Peptococcaceae(f)	Akkermansia(g)	0.392157	0.1195	0.233804	0.631148	0
755	Peptococcaceae(f)	Muribaculaceae(f)	0.213235	0.411226	0.554047	0.256454	0
756	Peptococcaceae(f)	Lactococcus(g)	0.480392	0.0509616	0.122635	0.911386	0
757	Peptococcaceae(f)	Alistipes(g)	0.203431	0.433555	0.577219	0.23866	0
758	Peptococcaceae(f)	Blautia(g)	0.458333	0.0642713	0.147562	0.831026	0
759	Peptococcaceae(f)	Lachnospiraceae(f)	0.377451	0.135273	0.253636	0.595789	0
760	Peptococcaceae(f)	Butyricimonas(g)	0.522059	0.0315848	0.0861127	1.06493	1
761	Peptococcaceae(f)	Ruminococcaceae UCG-014(g)	0.720588	0.00110174	0.00604611	2.21852	6
762	Peptococcaceae(f)	Romboutsia(g)	-0.329239	0.196902	0.313095	0.504324	0
763	Peptococcaceae(f)	Desulfovibrionaceae(f)	0.416667	0.0961571	0.203149	0.692186	0
764	Peptococcaceae(f)	A2(g)	-0.0539216	0.837151	0.905572	0.0430768	0
765	Peptococcaceae(f)	Ruminiclostridium(g)	0.242647	0.348047	0.483399	0.315695	0
766	Peptococcaceae(f)	Ruminiclostridium 5(g)	0.360294	0.155427	0.274283	0.561801	0
767	Peptococcaceae(f)	Mucispirillum(g)	0.0416667	0.873844	0.914487	0.0388223	0
768	Peptococcaceae(f)	Parabacteroides(g)	0.0490196	0.851794	0.910469	0.0407348	0
769	Peptococcaceae(f)	Lachnospiraceae NK4A136 group(g)	0.154412	0.554032	0.69254	0.159555	0
770	Peptococcaceae(f)	Roseburia(g)	-0.0588235	0.822559	0.898426	0.0465177	0
771	Peptococcaceae(f)	Oscillibacter(g)	0.193627	0.456497	0.597162	0.223908	0
772	Peptococcaceae(f)	uncultured Bacteroidales bacterium(g)	0.605392	0.0100178	0.0372562	1.4288	3
773	Peptococcaceae(f)	Lachnoclostridium(g)	0.132353	0.612593	0.749094	0.125464	0
774	Peptococcaceae(f)	Marvinbryantia(g)	0.129902	0.619247	0.752527	0.123478	0
775	Peptococcaceae(f)	Peptococcaceae(f)	1	0	0	inf	0
776	Peptococcaceae(f)	Parasutterella(g)	-0.0863148	0.741859	0.849457	0.0708588	0
777	Peptococcaceae(f)	Ruminiclostridium 9(g)	0.318627	0.212592	0.327624	0.484624	0
778	Peptococcaceae(f)	Clostridiales vadinBB60 group(f)	0.348039	0.171013	0.289308	0.53864	0
779	Peptococcaceae(f)	[Eubacterium] coprostanoligenes group(g)	0.595579	0.0116483	0.0412735	1.38433	3
780	Parasutterella(g)	Total Load	0.598038	0.0112212	0.0410532	1.38665	3
781	Parasutterella(g)	Faecalibaculum(g)	0.564746	0.0181782	0.0580157	1.23645	1
782	Parasutterella(g)	Lactobacillus(g)	0.205923	0.427823	0.574687	0.240568	0
783	Parasutterella(g)	Bacteroides(g)	0.165231	0.526241	0.665193	0.177052	0
784	Parasutterella(g)	Akkermansia(g)	0.570911	0.0166855	0.0548065	1.26117	1
785	Parasutterella(g)	Muribaculaceae(f)	0.540084	0.0252219	0.0741821	1.1297	1
786	Parasutterella(g)	Lactococcus(g)	-0.0135638	0.958794	0.971751	0.0124451	0
787	Parasutterella(g)	Alistipes(g)	0.152901	0.557964	0.695523	0.157688	0
788	Parasutterella(g)	Blautia(g)	0.307034	0.230632	0.350622	0.45516	0
789	Parasutterella(g)	Lachnospiraceae(f)	0.115908	0.657766	0.775163	0.110607	0
790	Parasutterella(g)	Butyricimonas(g)	0.145502	0.577388	0.71577	0.145227	0
791	Parasutterella(g)	Ruminococcaceae UCG-014(g)	0.149201	0.56764	0.70563	0.151423	0
792	Parasutterella(g)	Romboutsia(g)	0.0444997	0.865337	0.911022	0.0404711	0
793	Parasutterella(g)	Desulfovibrionaceae(f)	0.119608	0.647499	0.766775	0.115332	0
794	Parasutterella(g)	A2(g)	-0.129472	0.620417	0.752527	0.123478	0
795	Parasutterella(g)	Ruminiclostridium(g)	0.0320598	0.902782	0.930251	0.0314	0
796	Parasutterella(g)	Ruminiclostridium 5(g)	-0.00986455	0.970026	0.976722	0.010229	0
797	Parasutterella(g)	Mucispirillum(g)	0.0702849	0.788661	0.88609	0.0525224	0
798	Parasutterella(g)	Parabacteroides(g)	0.521588	0.031766	0.0861127	1.06493	1
799	Parasutterella(g)	Lachnospiraceae NK4A136 group(g)	-0.141803	0.587205	0.723952	0.140291	0
800	Parasutterella(g)	Roseburia(g)	-0.250313	0.332545	0.467642	0.330087	0
801	Parasutterella(g)	Oscillibacter(g)	-0.035759	0.891623	0.924494	0.0340958	0
802	Parasutterella(g)	uncultured Bacteroidales bacterium(g)	0.240448	0.352568	0.488171	0.311428	0
803	Parasutterella(g)	Lachnoclostridium(g)	-0.0616535	0.814159	0.89701	0.0472025	0
804	Parasutterella(g)	Marvinbryantia(g)	0.596805	0.0114338	0.0412735	1.38433	3
805	Parasutterella(g)	Peptococcaceae(f)	-0.0863148	0.741859	0.849457	0.0708588	0
806	Parasutterella(g)	Parasutterella(g)	1	0	0	inf	0
807	Parasutterella(g)	Ruminiclostridium 9(g)	0.088781	0.734729	0.845248	0.0730157	0
808	Parasutterella(g)	Clostridiales vadinBB60 group(f)	0.0456236	0.861966	0.911022	0.0404711	0
809	Parasutterella(g)	[Eubacterium] coprostanoligenes group(g)	0.400757	0.110899	0.221797	0.654044	0
810	Ruminiclostridium 9(g)	Total Load	0.558824	0.0197086	0.06202	1.20747	1
811	Ruminiclostridium 9(g)	Faecalibaculum(g)	-0.0612745	0.815283	0.89701	0.0472025	0
812	Ruminiclostridium 9(g)	Lactobacillus(g)	0.357843	0.158464	0.276391	0.558477	0
813	Ruminiclostridium 9(g)	Bacteroides(g)	0.835784	2.94017e-05	0.000315018	3.50166	6
814	Ruminiclostridium 9(g)	Akkermansia(g)	0.0269608	0.918191	0.943347	0.0253286	0
815	Ruminiclostridium 9(g)	Muribaculaceae(f)	0.615196	0.00857557	0.0324286	1.48907	3
816	Ruminiclostridium 9(g)	Lactococcus(g)	0.343137	0.177531	0.294793	0.530483	0
817	Ruminiclostridium 9(g)	Alistipes(g)	0.247549	0.338088	0.472483	0.325614	0
818	Ruminiclostridium 9(g)	Blautia(g)	0.625	0.00730426	0.0296119	1.52853	3
819	Ruminiclostridium 9(g)	Lachnospiraceae(f)	0.928922	7.2878e-08	1.82195e-06	5.73946	6
820	Ruminiclostridium 9(g)	Butyricimonas(g)	0.526961	0.0297444	0.0831366	1.08021	1
821	Ruminiclostridium 9(g)	Ruminococcaceae UCG-014(g)	0.473039	0.0551445	0.131296	0.881747	0
822	Ruminiclostridium 9(g)	Romboutsia(g)	0.0417692	0.873536	0.914487	0.0388223	0
823	Ruminiclostridium 9(g)	Desulfovibrionaceae(f)	0.894608	1.26272e-06	2.36759e-05	4.62569	6
824	Ruminiclostridium 9(g)	A2(g)	0.723039	0.00103947	0.00584704	2.23306	6
825	Ruminiclostridium 9(g)	Ruminiclostridium(g)	0.860294	9.42738e-06	0.000146287	3.83479	6
826	Ruminiclostridium 9(g)	Ruminiclostridium 5(g)	0.845588	1.90947e-05	0.000238684	3.62218	6
827	Ruminiclostridium 9(g)	Mucispirillum(g)	0.852941	1.35439e-05	0.00018469	3.73356	6
828	Ruminiclostridium 9(g)	Parabacteroides(g)	0.0122549	0.962768	0.973585	0.011626	0
829	Ruminiclostridium 9(g)	Lachnospiraceae NK4A136 group(g)	0.789216	0.000165507	0.00140525	2.85225	6
830	Ruminiclostridium 9(g)	Roseburia(g)	0.590686	0.0125364	0.0437316	1.3592	3
831	Ruminiclostridium 9(g)	Oscillibacter(g)	0.786765	0.000179117	0.00143933	2.84184	6
832	Ruminiclostridium 9(g)	uncultured Bacteroidales bacterium(g)	0.507353	0.0376329	0.0984581	1.00675	1
833	Ruminiclostridium 9(g)	Lachnoclostridium(g)	0.727941	0.000923647	0.00526128	2.27891	6
834	Ruminiclostridium 9(g)	Marvinbryantia(g)	0.517157	0.0335114	0.0892314	1.04948	1
835	Ruminiclostridium 9(g)	Peptococcaceae(f)	0.318627	0.212592	0.327624	0.484624	0
836	Ruminiclostridium 9(g)	Parasutterella(g)	0.088781	0.734729	0.845248	0.0730157	0
837	Ruminiclostridium 9(g)	Ruminiclostridium 9(g)	1	0	0	inf	0
838	Ruminiclostridium 9(g)	Clostridiales vadinBB60 group(f)	0.414216	0.0983312	0.203913	0.690556	0
839	Ruminiclostridium 9(g)	[Eubacterium] coprostanoligenes group(g)	0.538503	0.0257367	0.0747194	1.12657	1
840	Clostridiales vadinBB60 group(f)	Total Load	-0.171569	0.510266	0.646816	0.189219	0
841	Clostridiales vadinBB60 group(f)	Faecalibaculum(g)	-0.42402	0.0898417	0.192518	0.715529	0
842	Clostridiales vadinBB60 group(f)	Lactobacillus(g)	-0.355392	0.161541	0.27959	0.553478	0
843	Clostridiales vadinBB60 group(f)	Bacteroides(g)	0.541667	0.0247148	0.0731688	1.13567	1
844	Clostridiales vadinBB60 group(f)	Akkermansia(g)	0.0490196	0.851794	0.910469	0.0407348	0
845	Clostridiales vadinBB60 group(f)	Muribaculaceae(f)	0.0588235	0.822559	0.898426	0.0465177	0
846	Clostridiales vadinBB60 group(f)	Lactococcus(g)	-0.389706	0.122034	0.235689	0.627661	0
847	Clostridiales vadinBB60 group(f)	Alistipes(g)	0.0980392	0.708151	0.82131	0.0854931	0
848	Clostridiales vadinBB60 group(f)	Blautia(g)	0.267157	0.299918	0.435365	0.361147	0
849	Clostridiales vadinBB60 group(f)	Lachnospiraceae(f)	0.477941	0.0523285	0.125254	0.902207	0
850	Clostridiales vadinBB60 group(f)	Butyricimonas(g)	0.370098	0.143675	0.263894	0.578571	0
851	Clostridiales vadinBB60 group(f)	Ruminococcaceae UCG-014(g)	0.686275	0.00234904	0.0118772	1.92529	3
852	Clostridiales vadinBB60 group(f)	Romboutsia(g)	-0.339067	0.183066	0.301758	0.520342	0
853	Clostridiales vadinBB60 group(f)	Desulfovibrionaceae(f)	0.330882	0.194543	0.311545	0.506479	0
854	Clostridiales vadinBB60 group(f)	A2(g)	0.0367647	0.888593	0.92348	0.0345726	0
855	Clostridiales vadinBB60 group(f)	Ruminiclostridium(g)	0.348039	0.171013	0.289308	0.53864	0
856	Clostridiales vadinBB60 group(f)	Ruminiclostridium 5(g)	0.264706	0.304542	0.43784	0.358684	0
857	Clostridiales vadinBB60 group(f)	Mucispirillum(g)	0.35049	0.167815	0.287137	0.541912	0
858	Clostridiales vadinBB60 group(f)	Parabacteroides(g)	-0.193627	0.456497	0.597162	0.223908	0
859	Clostridiales vadinBB60 group(f)	Lachnospiraceae NK4A136 group(g)	0.431373	0.0838307	0.181365	0.741448	0
860	Clostridiales vadinBB60 group(f)	Roseburia(g)	0.365196	0.149472	0.27122	0.566678	0
861	Clostridiales vadinBB60 group(f)	Oscillibacter(g)	0.428922	0.085801	0.184739	0.733441	0
862	Clostridiales vadinBB60 group(f)	uncultured Bacteroidales bacterium(g)	0.571078	0.0166464	0.0548065	1.26117	1
863	Clostridiales vadinBB60 group(f)	Lachnoclostridium(g)	0.264706	0.304542	0.43784	0.358684	0
864	Clostridiales vadinBB60 group(f)	Marvinbryantia(g)	0.0220588	0.93303	0.954236	0.0203443	0
865	Clostridiales vadinBB60 group(f)	Peptococcaceae(f)	0.348039	0.171013	0.289308	0.53864	0
866	Clostridiales vadinBB60 group(f)	Parasutterella(g)	0.0456236	0.861966	0.911022	0.0404711	0
867	Clostridiales vadinBB60 group(f)	Ruminiclostridium 9(g)	0.414216	0.0983312	0.203913	0.690556	0
868	Clostridiales vadinBB60 group(f)	Clostridiales vadinBB60 group(f)	1	0	0	inf	0
869	Clostridiales vadinBB60 group(f)	[Eubacterium] coprostanoligenes group(g)	0.15634	0.549034	0.688204	0.162283	0
870	[Eubacterium] coprostanoligenes group(g)	Total Load	0.642729	0.00539084	0.0235522	1.62797	3
871	[Eubacterium] coprostanoligenes group(g)	Faecalibaculum(g)	-0.0670027	0.798335	0.889234	0.0509839	0
872	[Eubacterium] coprostanoligenes group(g)	Lactobacillus(g)	0.543466	0.0241478	0.0724433	1.14	1
873	[Eubacterium] coprostanoligenes group(g)	Bacteroides(g)	0.749437	0.000533712	0.00353192	2.45199	6
874	[Eubacterium] coprostanoligenes group(g)	Akkermansia(g)	0.531058	0.0282703	0.0805167	1.09411	1
875	[Eubacterium] coprostanoligenes group(g)	Muribaculaceae(f)	0.697324	0.00186119	0.00973878	2.0115	6
876	[Eubacterium] coprostanoligenes group(g)	Lactococcus(g)	0.548429	0.0226359	0.0692937	1.15931	1
877	[Eubacterium] coprostanoligenes group(g)	Alistipes(g)	0.322605	0.206618	0.323966	0.489501	0
878	[Eubacterium] coprostanoligenes group(g)	Blautia(g)	0.858627	1.02525e-05	0.000153788	3.81308	6
879	[Eubacterium] coprostanoligenes group(g)	Lachnospiraceae(f)	0.640248	0.00563118	0.0241335	1.61738	3
880	[Eubacterium] coprostanoligenes group(g)	Butyricimonas(g)	0.655137	0.00431005	0.0197911	1.70353	3
881	[Eubacterium] coprostanoligenes group(g)	Ruminococcaceae UCG-014(g)	0.642729	0.00539084	0.0235522	1.62797	3
882	[Eubacterium] coprostanoligenes group(g)	Romboutsia(g)	-0.0447783	0.864501	0.911022	0.0404711	0
883	[Eubacterium] coprostanoligenes group(g)	Desulfovibrionaceae(f)	0.684916	0.00241562	0.0120781	1.918	3
884	[Eubacterium] coprostanoligenes group(g)	A2(g)	0.270492	0.293693	0.429096	0.367445	0
885	[Eubacterium] coprostanoligenes group(g)	Ruminiclostridium(g)	0.501279	0.040373	0.104413	0.981246	0
886	[Eubacterium] coprostanoligenes group(g)	Ruminiclostridium 5(g)	0.575727	0.015588	0.0523477	1.2811	1
887	[Eubacterium] coprostanoligenes group(g)	Mucispirillum(g)	0.290345	0.258263	0.38869	0.410397	0
888	[Eubacterium] coprostanoligenes group(g)	Parabacteroides(g)	0.481427	0.0503928	0.122577	0.911591	0
889	[Eubacterium] coprostanoligenes group(g)	Lachnospiraceae NK4A136 group(g)	0.347421	0.171826	0.289594	0.53821	0
890	[Eubacterium] coprostanoligenes group(g)	Roseburia(g)	0.0918185	0.725976	0.837665	0.0769296	0
891	[Eubacterium] coprostanoligenes group(g)	Oscillibacter(g)	0.444203	0.0740485	0.165895	0.780166	0
892	[Eubacterium] coprostanoligenes group(g)	uncultured Bacteroidales bacterium(g)	0.622877	0.00756587	0.030293	1.51866	3
893	[Eubacterium] coprostanoligenes group(g)	Lachnoclostridium(g)	0.4715	0.0560514	0.132642	0.877317	0
894	[Eubacterium] coprostanoligenes group(g)	Marvinbryantia(g)	0.595579	0.0116483	0.0412735	1.38433	3
895	[Eubacterium] coprostanoligenes group(g)	Peptococcaceae(f)	0.595579	0.0116483	0.0412735	1.38433	3
896	[Eubacterium] coprostanoligenes group(g)	Parasutterella(g)	0.400757	0.110899	0.221797	0.654044	0
897	[Eubacterium] coprostanoligenes group(g)	Ruminiclostridium 9(g)	0.538503	0.0257367	0.0747194	1.12657	1
898	[Eubacterium] coprostanoligenes group(g)	Clostridiales vadinBB60 group(f)	0.15634	0.549034	0.688204	0.162283	0
899	[Eubacterium] coprostanoligenes group(g)	[Eubacterium] coprostanoligenes group(g)	1	0	0	inf	0
