# Supplementary material for: A quantitative sequencing framework for absolute abundance measurements of mucosal and lumenal microbial communities
Source: Nat Commun. 2020 May 22;11:2590. doi: 10.1038/s41467-020-16224-6 (PMC7244552; doi:10.1038/s41467-020-16224-6)
Supplement: Supplementary file 3 — Source Data [file 41467_2020_16224_MOESM3_ESM.zip › Source_Data_Files/Relative_Abundance_Table.csv]

Sample	D_0__Bacteria;D_1__Actinobacteria;D_2__Acidimicrobiia;D_3__Microtrichales;D_4__uncultured;D_5__uncultured bacterium	D_0__Bacteria;D_1__Actinobacteria;D_2__Actinobacteria;D_3__Bifidobacteriales;D_4__Bifidobacteriaceae;D_5__Bifidobacterium	D_0__Bacteria;D_1__Actinobacteria;D_2__Actinobacteria;D_3__Corynebacteriales;D_4__Corynebacteriaceae;D_5__Corynebacterium 1	D_0__Bacteria;D_1__Actinobacteria;D_2__Actinobacteria;D_3__Micrococcales;D_4__Micrococcaceae;D_5__Kocuria	D_0__Bacteria;D_1__Actinobacteria;D_2__Coriobacteriia;D_3__Coriobacteriales;D_4__Atopobiaceae;D_5__Coriobacteriaceae UCG-002	D_0__Bacteria;D_1__Actinobacteria;D_2__Coriobacteriia;D_3__Coriobacteriales;D_4__Eggerthellaceae;D_5__Enterorhabdus	D_0__Bacteria;D_1__Actinobacteria;D_2__Coriobacteriia;D_3__Coriobacteriales;D_4__Eggerthellaceae;D_5__Gordonibacter	D_0__Bacteria;D_1__Actinobacteria;D_2__Coriobacteriia;D_3__Coriobacteriales;D_4__Eggerthellaceae;D_5__Parvibacter	D_0__Bacteria;D_1__Actinobacteria;D_2__Coriobacteriia;D_3__Coriobacteriales;D_4__Eggerthellaceae;__	D_0__Bacteria;D_1__Actinobacteria;D_2__Thermoleophilia;D_3__Solirubrobacterales;__;__	D_0__Bacteria;D_1__Bacteroidetes;D_2__Bacteroidia;D_3__Bacteroidales;D_4__Bacteroidaceae;D_5__Bacteroides	D_0__Bacteria;D_1__Bacteroidetes;D_2__Bacteroidia;D_3__Bacteroidales;D_4__Marinifilaceae;D_5__Butyricimonas	D_0__Bacteria;D_1__Bacteroidetes;D_2__Bacteroidia;D_3__Bacteroidales;D_4__Muribaculaceae;D_5__Gram-negative bacterium cTPY-13	D_0__Bacteria;D_1__Bacteroidetes;D_2__Bacteroidia;D_3__Bacteroidales;D_4__Muribaculaceae;D_5__uncultured Bacteroidales bacterium	D_0__Bacteria;D_1__Bacteroidetes;D_2__Bacteroidia;D_3__Bacteroidales;D_4__Muribaculaceae;D_5__uncultured bacterium	D_0__Bacteria;D_1__Bacteroidetes;D_2__Bacteroidia;D_3__Bacteroidales;D_4__Muribaculaceae;__	D_0__Bacteria;D_1__Bacteroidetes;D_2__Bacteroidia;D_3__Bacteroidales;D_4__Prevotellaceae;D_5__Prevotella 7	D_0__Bacteria;D_1__Bacteroidetes;D_2__Bacteroidia;D_3__Bacteroidales;D_4__Prevotellaceae;D_5__Prevotellaceae UCG-001	D_0__Bacteria;D_1__Bacteroidetes;D_2__Bacteroidia;D_3__Bacteroidales;D_4__Rikenellaceae;D_5__Alistipes	D_0__Bacteria;D_1__Bacteroidetes;D_2__Bacteroidia;D_3__Bacteroidales;D_4__Tannerellaceae;D_5__Parabacteroides	D_0__Bacteria;D_1__Bacteroidetes;D_2__Bacteroidia;D_3__Sphingobacteriales;D_4__Sphingobacteriaceae;D_5__Nubsella	D_0__Bacteria;D_1__Bacteroidetes;D_2__Bacteroidia;D_3__Sphingobacteriales;D_4__Sphingobacteriaceae;D_5__Sphingobacterium	D_0__Bacteria;D_1__Cyanobacteria;D_2__Melainabacteria;D_3__Gastranaerophilales;D_4__uncultured bacterium;D_5__uncultured bacterium	D_0__Bacteria;D_1__Cyanobacteria;D_2__Melainabacteria;D_3__Gastranaerophilales;__;__	D_0__Bacteria;D_1__Cyanobacteria;D_2__Oxyphotobacteria;D_3__Chloroplast;__;__	D_0__Bacteria;D_1__Deferribacteres;D_2__Deferribacteres;D_3__Deferribacterales;D_4__Deferribacteraceae;D_5__Mucispirillum	D_0__Bacteria;D_1__Firmicutes;D_2__Bacilli;D_3__Bacillales;D_4__Bacillaceae;D_5__Bacillus	D_0__Bacteria;D_1__Firmicutes;D_2__Bacilli;D_3__Bacillales;D_4__Bacillaceae;D_5__Geobacillus	D_0__Bacteria;D_1__Firmicutes;D_2__Bacilli;D_3__Bacillales;D_4__Staphylococcaceae;D_5__Staphylococcus	D_0__Bacteria;D_1__Firmicutes;D_2__Bacilli;D_3__Lactobacillales;D_4__Enterococcaceae;D_5__Enterococcus	D_0__Bacteria;D_1__Firmicutes;D_2__Bacilli;D_3__Lactobacillales;D_4__Lactobacillaceae;D_5__Lactobacillus	D_0__Bacteria;D_1__Firmicutes;D_2__Bacilli;D_3__Lactobacillales;D_4__Leuconostocaceae;D_5__Weissella	D_0__Bacteria;D_1__Firmicutes;D_2__Bacilli;D_3__Lactobacillales;D_4__Streptococcaceae;D_5__Lactococcus	D_0__Bacteria;D_1__Firmicutes;D_2__Bacilli;D_3__Lactobacillales;D_4__Streptococcaceae;D_5__Streptococcus	D_0__Bacteria;D_1__Firmicutes;D_2__Clostridia;D_3__Clostridiales;D_4__Christensenellaceae;D_5__Christensenellaceae R-7 group	D_0__Bacteria;D_1__Firmicutes;D_2__Clostridia;D_3__Clostridiales;D_4__Christensenellaceae;D_5__uncultured	D_0__Bacteria;D_1__Firmicutes;D_2__Clostridia;D_3__Clostridiales;D_4__Christensenellaceae;__	D_0__Bacteria;D_1__Firmicutes;D_2__Clostridia;D_3__Clostridiales;D_4__Clostridiaceae 1;D_5__Candidatus Arthromitus	D_0__Bacteria;D_1__Firmicutes;D_2__Clostridia;D_3__Clostridiales;D_4__Clostridiaceae 1;D_5__Clostridium sensu stricto 1	D_0__Bacteria;D_1__Firmicutes;D_2__Clostridia;D_3__Clostridiales;D_4__Clostridiales vadinBB60 group;D_5__uncultured Clostridia bacterium	D_0__Bacteria;D_1__Firmicutes;D_2__Clostridia;D_3__Clostridiales;D_4__Clostridiales vadinBB60 group;D_5__uncultured Clostridiales bacterium	D_0__Bacteria;D_1__Firmicutes;D_2__Clostridia;D_3__Clostridiales;D_4__Clostridiales vadinBB60 group;D_5__uncultured bacterium	D_0__Bacteria;D_1__Firmicutes;D_2__Clostridia;D_3__Clostridiales;D_4__Clostridiales vadinBB60 group;D_5__uncultured rumen bacterium	D_0__Bacteria;D_1__Firmicutes;D_2__Clostridia;D_3__Clostridiales;D_4__Clostridiales vadinBB60 group;__	D_0__Bacteria;D_1__Firmicutes;D_2__Clostridia;D_3__Clostridiales;D_4__Eubacteriaceae;D_5__Anaerofustis	D_0__Bacteria;D_1__Firmicutes;D_2__Clostridia;D_3__Clostridiales;D_4__Family XIII;D_5__Anaerovorax	D_0__Bacteria;D_1__Firmicutes;D_2__Clostridia;D_3__Clostridiales;D_4__Family XIII;D_5__Family XIII AD3011 group	D_0__Bacteria;D_1__Firmicutes;D_2__Clostridia;D_3__Clostridiales;D_4__Family XIII;D_5__Family XIII UCG-001	D_0__Bacteria;D_1__Firmicutes;D_2__Clostridia;D_3__Clostridiales;D_4__Family XIII;D_5__[Eubacterium] brachy group
M1NP CC	0.0	0.1846153846153846	0.0	0.0	0.0	0.2512820512820513	0.0	0.0	0.0	0.0	5.482051282051282	0.45641025641025634	0.0	0.2923076923076923	2.671794871794872	0.0	0.0	0.0	3.1846153846153844	0.06666666666666667	0.0	0.0	0.0	0.0	0.0	0.7846153846153846	0.0	0.0	0.0	0.0	3.62051282051282	0.0	1.5333333333333332	0.0	0.0	0.0	0.0	0.020512820512820513	0.0	0.0	0.0	0.26666666666666666	0.0	0.0	0.0	0.0	0.0	0.03076923076923077	0.015384615384615385
M1NP D0 Stool	0.0	0.015384615384615385	0.0	0.0	0.0	0.2923076923076923	0.0	0.0	0.0	0.0	3.471794871794872	0.3282051282051282	0.08205128205128205	3.871794871794872	23.523076923076925	0.6512820512820513	0.0	1.4512820512820512	2.4615384615384617	0.08205128205128205	0.0	0.0	0.0	0.11794871794871796	0.0	1.4153846153846155	0.0	0.0	0.0	0.0	21.476923076923075	0.0	0.0	0.0	0.16923076923076924	0.015384615384615385	0.0	2.0358974358974358	0.04615384615384615	0.0	0.0	0.43076923076923074	0.0	0.005128205128205128	0.0	0.0	0.06153846153846154	0.03076923076923077	0.020512820512820513
M1NP D10 Stool	0.0	0.26153846153846155	0.0	0.0	0.0	0.21025641025641026	0.0	0.0	0.0	0.0	4.651282051282051	0.17435897435897435	0.0	0.35384615384615387	2.528205128205128	0.02564102564102564	0.0	0.0	0.5897435897435898	0.010256410256410256	0.0	0.0	0.0	0.0	0.0	0.010256410256410256	0.0	0.0	0.0	0.0	6.123076923076923	0.0	2.1794871794871793	0.015384615384615385	0.0	0.0	0.0	0.056410256410256404	0.0	0.0	0.0	0.020512820512820513	0.0	0.0	0.0	0.0	0.0	0.0	0.0
M1NP D4 Stool	0.0	0.1794871794871795	0.0	0.0	0.0	0.24102564102564103	0.0	0.0	0.0	0.0	9.717948717948719	0.3128205128205128	0.0358974358974359	0.38974358974358975	5.917948717948718	0.24102564102564103	0.0	0.02564102564102564	0.7948717948717949	0.13846153846153844	0.0	0.0	0.0	0.0	0.0	0.03076923076923077	0.0	0.0	0.0	0.0	20.225641025641025	0.0	1.8615384615384616	0.0	0.0	0.0	0.0	0.015384615384615385	0.0	0.0	0.0	0.0	0.0	0.0	0.0	0.0	0.0	0.010256410256410256	0.010256410256410256
M1NP D7 Stool	0.0	0.3948717948717949	0.0	0.0	0.0	0.23076923076923078	0.0	0.0	0.0	0.0	6.128205128205129	0.47179487179487184	0.0	0.5384615384615384	3.8153846153846156	0.07692307692307693	0.0	0.0	3.8871794871794876	0.03076923076923077	0.0	0.0	0.0	0.0	0.0	0.0358974358974359	0.0	0.0	0.0	0.0	4.487179487179487	0.0	1.5025641025641026	0.010256410256410256	0.0	0.0	0.0	0.020512820512820513	0.0	0.015384615384615385	0.0	0.33333333333333337	0.0	0.0	0.0	0.0	0.0	0.015384615384615385	0.005128205128205128
M1NP LI-S	0.0	0.041025641025641026	0.0	0.0	0.0	0.18974358974358974	0.0	0.0	0.0	0.0	8.276923076923078	0.7743589743589744	0.0	0.45641025641025634	3.01025641025641	0.020512820512820513	0.0	0.0	4.2	0.0923076923076923	0.0	0.0	0.0	0.0	0.0	0.41025641025641024	0.0	0.0	0.0	0.0	4.235897435897436	0.0	1.7538461538461538	0.010256410256410256	0.010256410256410256	0.0	0.0	0.005128205128205128	0.0	0.04615384615384615	0.0	0.6717948717948719	0.0	0.0	0.0	0.0	0.0	0.0	0.0
M1NP LSI-C	0.0	0.4871794871794872	0.0	0.0	0.0	0.5487179487179487	0.0	0.0	0.0	0.0	0.1282051282051282	0.020512820512820513	0.0	0.26153846153846155	0.46666666666666673	0.0	0.0	0.0	0.0	0.0	0.0	0.0	0.0	0.0	0.0	0.0	0.0	0.0	0.0	0.0	9.882051282051282	0.0	2.21025641025641	0.0	0.0	0.0	0.0	0.15384615384615385	0.0	0.0	0.0	0.0	0.0	0.0	0.0	0.0	0.0	0.005128205128205128	0.0
M1NP LSI-S	0.0	0.1435897435897436	0.0	0.0	0.015384615384615385	0.1435897435897436	0.0	0.0	0.0	0.0	0.24615384615384617	0.0	0.0	0.40512820512820513	0.717948717948718	0.0	0.0	0.0	0.0	0.0	0.0	0.0	0.0	0.0	0.0	0.0	0.0	0.0	0.0	0.02564102564102564	13.076923076923078	0.0	2.41025641025641	0.020512820512820513	0.0	0.0	0.0	1.2461538461538462	0.0	0.0	0.0	0.0	0.0	0.0	0.0	0.0	0.0	0.0	0.0
M1NP SC	0.0	0.3692307692307692	0.0	0.0	0.0	0.441025641025641	0.0	0.0	0.0	0.0	0.8102564102564103	0.015384615384615385	0.0	0.09743589743589744	1.1025641025641024	0.0	0.0	0.0	0.0358974358974359	0.0	0.0	0.0	0.0	0.0	0.0	0.02564102564102564	0.0	0.0	0.0	0.0	14.41025641025641	0.0	5.302564102564102	0.005128205128205128	0.0	0.0	0.0	0.0	0.0	0.0	0.0	0.0	0.0	0.0	0.0	0.0	0.0	0.0	0.10256410256410256
M1NP USI-C	0.0	0.23589743589743592	0.0	0.0	0.015384615384615385	0.35384615384615387	0.0	0.0	0.0	0.0	0.16923076923076924	0.0	0.0	0.18974358974358974	0.6051282051282051	0.0	0.0	0.0	0.0	0.0	0.0	0.0	0.0	0.0	0.0	0.0	0.0	0.0	0.0	0.0	11.276923076923078	0.0	2.1846153846153844	0.0	0.0	0.0	0.0	0.0	0.0	0.0	0.0	0.0	0.0	0.0	0.0	0.0	0.0	0.0	0.0
M1NP USI-S	0.0	0.08717948717948718	0.0	0.0	0.0	0.10769230769230768	0.0	0.0	0.0	0.0	0.2769230769230769	0.0	0.0	0.2564102564102564	0.7384615384615384	0.0	0.0	0.0	0.0	0.020512820512820513	0.0	0.0	0.0	0.0	0.0	0.02564102564102564	0.0	0.0	0.0	0.0	13.882051282051282	0.0	3.5076923076923077	0.0	0.0	0.0	0.0	0.0	0.0	0.0	0.0	0.0	0.0	0.0	0.0	0.0	0.0	0.015384615384615385	0.0
M1NP USI-S noC	0.0	0.06666666666666667	0.0	0.0	0.0	0.11794871794871796	0.0	0.0	0.0	0.0	0.47179487179487184	0.020512820512820513	0.0	0.5282051282051282	1.723076923076923	0.0	0.0	0.0	0.0	0.0	0.0	0.0	0.0	0.0	0.0	0.0	0.0	0.0	0.0	0.0	12.646153846153846	0.0	4.5025641025641026	0.0	0.0	0.0	0.0	0.0	0.0	0.0	0.0	0.0	0.0	0.0	0.0	0.0	0.0	0.0	0.0
M1P D0 Stool	0.0	0.0	0.0	0.0	0.0	0.10769230769230768	0.010256410256410256	0.0	0.0	0.0	2.2820512820512824	0.13846153846153844	0.3282051282051282	2.876923076923077	21.70769230769231	0.9128205128205127	0.0	1.1025641025641024	2.2256410256410253	0.11282051282051281	0.0	0.0	0.7692307692307693	0.46153846153846156	0.0	0.005128205128205128	0.0	0.0	0.0	0.0	54.79487179487179	0.0	0.0	0.0	0.10769230769230768	0.0	0.0	3.8871794871794876	0.0	0.0	0.06153846153846154	0.07692307692307693	0.0	0.0	0.005128205128205128	0.0	0.041025641025641026	0.0	0.0
M1P D10 Stool	0.0	0.38974358974358975	0.0	0.0	0.0	0.26666666666666666	0.0	0.0	0.0	0.0	3.282051282051282	0.2871794871794872	0.0	0.7076923076923077	5.4512820512820515	0.1641025641025641	0.0	0.0	0.43076923076923074	0.08205128205128205	0.0	0.0	0.0	0.0	0.0	0.056410256410256404	0.0	0.0	0.0	0.005128205128205128	7.851282051282052	0.0	2.164102564102564	0.015384615384615385	0.0	0.015384615384615385	0.0	0.02564102564102564	0.0	0.0	0.0	0.041025641025641026	0.0	0.0	0.0	0.005128205128205128	0.0	0.015384615384615385	0.010256410256410256
M1P D4 Stool	0.0	0.1435897435897436	0.0	0.0	0.0	0.23076923076923078	0.0	0.0	0.0	0.0	7.24102564102564	0.26666666666666666	0.015384615384615385	0.3692307692307692	3.9179487179487182	0.0717948717948718	0.0	0.0	0.7230769230769231	0.056410256410256404	0.0	0.0	0.0	0.0	0.0	0.010256410256410256	0.0	0.0	0.0	0.03076923076923077	8.164102564102564	0.0	2.4564102564102566	0.0	0.005128205128205128	0.0	0.0	0.0	0.0	0.0	0.0	0.02564102564102564	0.0	0.0	0.0	0.0	0.0	0.010256410256410256	0.0
M1P D7 Stool	0.0	0.23076923076923078	0.0	0.0	0.0	0.17435897435897435	0.0	0.0	0.0	0.0	11.184615384615384	1.9282051282051282	0.0358974358974359	1.1384615384615386	7.092307692307692	0.1846153846153846	0.0	0.0	4.42051282051282	0.32307692307692304	0.0	0.0	0.0	0.0	0.0	0.03076923076923077	0.0	0.0	0.0	0.020512820512820513	1.9794871794871796	0.0	2.0205128205128204	0.0	0.0	0.0	0.0	0.005128205128205128	0.0	0.0	0.0	0.6153846153846154	0.0	0.0	0.0	0.0	0.0	0.0	0.015384615384615385
M1P LSI-S	0.0	0.2769230769230769	0.0	0.0	0.0	0.2769230769230769	0.0	0.0	0.0	0.0	0.010256410256410256	0.0	0.0	0.2717948717948718	2.6153846153846154	0.015384615384615385	0.0	0.0	0.0	0.0	0.0	0.0	0.0	0.0	0.0	0.0	0.0	0.0	0.0	0.020512820512820513	10.928205128205128	0.0	2.3897435897435897	0.015384615384615385	0.0	0.0	0.0	0.6615384615384615	0.0	0.0	0.0	0.0	0.0	0.0	0.0	0.0	0.0	0.0	0.005128205128205128
M1P LSI-S noC	0.005128205128205128	0.5692307692307693	0.015384615384615385	0.005128205128205128	0.0	0.35384615384615387	0.0	0.0	0.0	0.010256410256410256	0.005128205128205128	0.0	0.020512820512820513	0.6307692307692307	3.005128205128205	0.02564102564102564	0.015384615384615385	0.0	0.010256410256410256	0.0	0.0	0.0	0.0	0.0	0.015384615384615385	0.005128205128205128	0.0	0.041025641025641026	0.0	0.02564102564102564	41.04102564102564	0.0	1.5794871794871796	0.010256410256410256	0.0	0.0	0.0	0.09743589743589744	0.0	0.0	0.0	0.0	0.0	0.0	0.0	0.0	0.0	0.0	0.0
M2NP CC	0.0	0.041025641025641026	0.0	0.0	0.0	0.30256410256410254	0.0	0.0	0.0	0.0	2.6923076923076925	0.02564102564102564	0.0	0.31794871794871793	3.456410256410256	0.0	0.0	0.0	0.18974358974358974	0.0358974358974359	0.0	0.0	0.0	0.0	0.0	0.0	0.0	0.0	0.0	3.523076923076923	2.117948717948718	0.0	1.6564102564102563	0.0	0.0	0.020512820512820513	0.0	0.0	0.0	0.0	0.0	0.0	0.0	0.0	0.0	0.0	0.0	0.005128205128205128	0.0
M2NP D0 Stool	0.0	0.015384615384615385	0.0	0.0	0.0	0.13846153846153844	0.010256410256410256	0.0	0.0	0.0	1.5025641025641026	0.20512820512820512	0.46153846153846156	2.3692307692307693	18.005128205128205	0.41025641025641024	0.0	0.7897435897435898	1.764102564102564	0.13846153846153844	0.0	0.0	0.3128205128205128	0.2205128205128205	0.0	0.005128205128205128	0.0	0.0	0.0	0.0	64.96410256410256	0.0	0.0	0.005128205128205128	0.11794871794871796	0.0	0.0	1.353846153846154	0.0	0.0	0.0	0.0717948717948718	0.0	0.03076923076923077	0.0	0.0	0.0358974358974359	0.0	0.0
M2NP D10 Stool	0.0	0.05128205128205128	0.0	0.0	0.0	0.4358974358974359	0.0	0.010256410256410256	0.0	0.0	4.487179487179487	0.20512820512820512	0.0	0.32307692307692304	3.2205128205128206	0.020512820512820513	0.0	0.0	0.46153846153846156	0.03076923076923077	0.0	0.0	0.0	0.0	0.0	0.005128205128205128	0.0	0.0	0.0	3.041025641025641	1.841025641025641	0.0	1.235897435897436	0.0	0.0	0.005128205128205128	0.0	0.0	0.0	0.0	0.0	0.0	0.0	0.0	0.0	0.0	0.0	0.0	0.015384615384615385
M2NP D4 Stool	0.0	0.010256410256410256	0.0	0.0	0.0	0.15384615384615385	0.0	0.0	0.0	0.0	6.907692307692308	0.3128205128205128	0.020512820512820513	0.46153846153846156	4.917948717948717	0.03076923076923077	0.0	0.0	1.035897435897436	0.09743589743589744	0.0	0.0	0.0	0.0	0.0	3.3435897435897437	0.0	0.0	0.0	0.0	7.112820512820512	0.0	2.230769230769231	0.0	0.0	0.020512820512820513	0.0	0.005128205128205128	0.0	0.0	0.0	0.0	0.0	0.0	0.010256410256410256	0.0	0.0	0.015384615384615385	0.0358974358974359
M2NP D7 Stool	0.0	0.05128205128205128	0.0	0.0	0.0	0.49230769230769234	0.0	0.0	0.0	0.0	12.14871794871795	1.1487179487179489	0.0	0.40512820512820513	3.6871794871794874	0.02564102564102564	0.0	0.0	0.841025641025641	0.0923076923076923	0.0	0.0	0.0	0.0	0.0	0.015384615384615385	0.0	0.0	0.0	0.24615384615384617	3.6564102564102563	0.0	1.8256410256410254	0.0	0.0	0.0	0.0	0.0	0.0	0.0	0.0	0.0	0.0	0.0	0.0	0.0	0.0	0.0	0.010256410256410256
M2NP LI-S	0.0	0.020512820512820513	0.0	0.0	0.0	0.16923076923076924	0.0	0.0	0.0	0.0	5.169230769230769	0.7333333333333333	0.0	0.30256410256410254	2.235897435897436	0.020512820512820513	0.0	0.0	1.5025641025641026	0.11282051282051281	0.0	0.0	0.0	0.0	0.0	0.18974358974358974	0.0	0.0	0.0	2.0	1.0974358974358973	0.0	0.7025641025641026	0.0	0.0	0.04615384615384615	0.0	0.0	0.0	0.0	0.0	0.0	0.0	0.0	0.0	0.0	0.0	0.0	0.04615384615384615
M2NP LI-S noC	0.0	0.0358974358974359	0.0	0.0	0.0	0.5692307692307693	0.0	0.0	0.0	0.0	1.758974358974359	0.041025641025641026	0.0	0.43076923076923074	3.3128205128205126	0.010256410256410256	0.0	0.0	0.1846153846153846	0.056410256410256404	0.0	0.0	0.0	0.0	0.0	4.825641025641025	0.0	0.0	0.0	5.866666666666666	4.2	0.0	0.9128205128205127	0.0	0.0	0.0	0.0	0.0	0.0	0.0	0.0	0.0	0.0	0.0	0.0	0.0	0.0	0.0	0.03076923076923077
M2NP LSI-C	0.0	0.13846153846153844	0.0	0.0	0.0	0.5692307692307693	0.0	0.0	0.0	0.0	0.0	0.0	0.0	0.19487179487179487	0.9846153846153847	0.0	0.0	0.0	0.0	0.0	0.0	0.0	0.0	0.0	0.0	0.0	0.0	0.0	0.0	6.8769230769230765	6.533333333333332	0.0	4.543589743589744	0.0	0.0	0.0	0.0	0.0	0.0	0.0	0.0	0.0	0.0	0.0	0.0	0.0	0.0	0.0	0.0
M2NP LSI-S	0.0	0.041025641025641026	0.0	0.0	0.0	0.32307692307692304	0.0	0.0	0.0	0.0	0.04615384615384615	0.0	0.0	0.41025641025641024	2.405128205128205	0.0	0.0	0.0	0.015384615384615385	0.0	0.0	0.0	0.0	0.0	0.0	0.0	0.0	0.0	0.0	5.128205128205128	5.066666666666666	0.0	3.5589743589743588	0.0	0.0	0.0	0.0	0.0	0.0	0.0	0.0	0.0	0.0	0.0	0.0	0.0	0.0	0.0	0.005128205128205128
M2NP SC	0.0	0.10256410256410256	0.0	0.0	0.0	0.5641025641025641	0.0	0.0	0.0	0.0	1.1282051282051282	0.03076923076923077	0.0	0.20512820512820512	1.8871794871794874	0.0	0.0	0.0	0.020512820512820513	0.015384615384615385	0.0	0.0	0.0	0.0	0.0	0.1435897435897436	0.0	0.0	0.0	6.964102564102564	4.615384615384616	0.0	2.928205128205128	0.0	0.0	0.0	0.0	0.0	0.0	0.0	0.0	0.0	0.0	0.0	0.0	0.0	0.0	0.0	0.010256410256410256
M2NP USI-C	0.0	0.041025641025641026	0.0	0.0	0.0	0.1846153846153846	0.0	0.0	0.0	0.0	0.2923076923076923	0.015384615384615385	0.0	0.4358974358974359	1.9384615384615385	0.0	0.0	0.0	0.020512820512820513	0.02564102564102564	0.0	0.0	0.0	0.0	0.0	0.0	0.0	0.0	0.0	4.6	4.984615384615385	0.0	0.37948717948717947	0.0	0.0	0.0	0.0	0.0	0.0	0.0	0.0	0.0	0.0	0.0	0.0	0.0	0.0	0.0	0.005128205128205128
M2NP USI-S	0.0	0.08205128205128205	0.0	0.0	0.0	0.5743589743589744	0.0	0.0	0.0	0.0	0.2512820512820513	0.015384615384615385	0.0	0.5794871794871795	3.348717948717949	0.0	0.0	0.0	0.05128205128205128	0.015384615384615385	0.005128205128205128	0.0	0.0	0.0	0.0	0.020512820512820513	0.0	0.0	0.0	3.6717948717948716	4.358974358974359	0.0	2.3897435897435897	0.0	0.0	0.0	0.0	0.0	0.0	0.0	0.0	0.0	0.0	0.0	0.0	0.0	0.0	0.0	0.010256410256410256
M2NP USI-S noC	0.0	0.020512820512820513	0.0	0.0	0.0	0.2871794871794872	0.0	0.0	0.0	0.0	0.517948717948718	0.0358974358974359	0.0	1.0615384615384615	5.01025641025641	0.015384615384615385	0.0	0.0	0.015384615384615385	0.02564102564102564	0.0	0.0	0.0	0.0	0.0	0.005128205128205128	0.0	0.0	0.0	5.046153846153846	3.9692307692307693	0.0	1.4564102564102563	0.0	0.0	0.005128205128205128	0.0	0.0	0.0	0.0	0.0	0.0	0.0	0.0	0.0	0.0	0.0	0.0	0.015384615384615385
M2P D0 Stool	0.0	0.0	0.0	0.0	0.0	0.2	0.020512820512820513	0.0	0.03076923076923077	0.0	3.3846153846153846	0.09743589743589744	0.37948717948717947	6.728205128205128	25.769230769230766	0.9435897435897437	0.0	1.2974358974358973	1.5538461538461539	0.04615384615384615	0.0	0.0	0.11282051282051281	0.10769230769230768	0.0	0.4205128205128205	0.0	0.0	0.0	0.0	49.2	0.0	0.0	0.0	0.010256410256410256	0.020512820512820513	0.0	2.041025641025641	0.0	0.0	0.0	0.1282051282051282	0.0	0.11282051282051281	0.0	0.0	0.0	0.0	0.0
M2P D10 Stool	0.0	0.015384615384615385	0.0	0.0	0.0	0.26666666666666666	0.0	0.0	0.0	0.0	4.687179487179487	0.24102564102564103	0.0	0.8615384615384615	3.7794871794871794	0.09743589743589744	0.0	0.0358974358974359	0.5794871794871795	0.0717948717948718	0.0	0.0	0.0	0.0	0.0	0.005128205128205128	0.0	0.0	0.0	0.0	6.287179487179487	0.0	0.7487179487179487	0.0	0.0	0.0	0.0	0.020512820512820513	0.0	0.0	0.0	0.0	0.0	0.0	0.0	0.0	0.0	0.0	0.0
M2P D4 Stool	0.0	0.0	0.0	0.0	0.0	0.12307692307692308	0.0	0.0	0.0	0.0	17.558974358974357	0.6461538461538461	0.35384615384615387	0.764102564102564	9.276923076923078	0.46153846153846156	0.0	0.06666666666666667	1.4871794871794872	0.010256410256410256	0.0	0.0	0.010256410256410256	0.0	0.0	0.010256410256410256	0.0	0.0	0.0	0.020512820512820513	8.953846153846154	0.0	1.4717948717948717	0.0	0.020512820512820513	0.015384615384615385	0.0	0.02564102564102564	0.0	0.0	0.0	0.0	0.0	0.0	0.0	0.005128205128205128	0.0	0.0	0.0
M2P D7 Stool	0.0	0.015384615384615385	0.0	0.0	0.0	0.08205128205128205	0.0	0.0	0.0	0.0	24.49230769230769	1.7025641025641025	0.04615384615384615	1.358974358974359	7.728205128205127	0.13846153846153844	0.0	0.0358974358974359	4.753846153846154	0.5282051282051282	0.0	0.0	0.0	0.0	0.0	0.02564102564102564	0.0	0.0	0.0	0.0	4.389743589743589	0.0	0.6871794871794872	0.0	0.0	0.0	0.0	0.010256410256410256	0.0	0.0	0.0	0.0	0.0	0.0	0.0	0.0	0.0	0.0	0.0
M2P LSI-S	0.0	0.03076923076923077	0.0	0.0	0.0	0.32307692307692304	0.0	0.0	0.0	0.0	0.1846153846153846	0.020512820512820513	0.0	0.8974358974358974	5.0	0.08205128205128205	0.0	0.0	0.015384615384615385	0.0	0.0	0.0	0.0	0.0	0.0	0.010256410256410256	0.0	0.0	0.0	0.08717948717948718	10.276923076923076	0.0	2.8461538461538463	0.020512820512820513	0.0	0.0	0.0	2.076923076923077	0.0	0.0	0.0	0.0	0.0	0.0	0.0	0.0	0.0	0.0	0.0
M3NP CC	0.0	0.0717948717948718	0.0	0.0	0.0	0.38461538461538464	0.0	0.0	0.0	0.0	2.246153846153846	0.020512820512820513	0.0	0.08205128205128205	3.5897435897435894	0.010256410256410256	0.0	0.0	0.35384615384615387	0.010256410256410256	0.0	0.0	0.0	0.0	0.0	0.0358974358974359	0.0	0.0	0.0	0.015384615384615385	18.420512820512823	0.0	2.6307692307692307	0.0	0.0	0.0	0.0	0.03076923076923077	0.0	0.0	0.0	0.0	0.0	0.0	0.0	0.005128205128205128	0.0	0.02564102564102564	0.02564102564102564
M3NP D0 Stool	0.0	0.0	0.0	0.0	0.0	0.04615384615384615	0.0	0.0	0.0	0.0	4.435897435897436	0.14871794871794872	1.0	3.420512820512821	19.364102564102563	3.323076923076923	0.0	2.8512820512820514	1.5846153846153848	0.0358974358974359	0.0	0.0	0.0	0.0358974358974359	0.0	0.010256410256410256	0.0	0.0	0.0	0.005128205128205128	49.174358974358974	0.0	0.0	0.0	0.02564102564102564	0.005128205128205128	0.0	6.3589743589743595	0.11282051282051281	0.0	0.0	0.13846153846153844	0.0	0.0	0.010256410256410256	0.0	0.0	0.0	0.0
M3NP D10 Stool	0.0	0.07692307692307693	0.0	0.0	0.0	0.30256410256410254	0.0	0.0	0.0	0.0	3.4358974358974357	0.06153846153846154	0.0	0.07692307692307693	3.8666666666666667	0.0	0.0	0.0	0.26153846153846155	0.020512820512820513	0.0	0.0	0.0	0.0	0.0	0.47179487179487184	0.0	0.0	0.0	0.0	7.774358974358975	0.0	1.6871794871794872	0.0	0.0	0.03076923076923077	0.0	0.020512820512820513	0.0	0.0	0.0	0.0	0.0	0.0	0.0	0.015384615384615385	0.0	0.04615384615384615	0.02564102564102564
M3NP D4 Stool	0.0	0.0717948717948718	0.0	0.0	0.0	0.12307692307692308	0.0	0.0	0.0	0.0	11.405128205128205	0.37435897435897436	0.04615384615384615	0.9487179487179488	8.815384615384616	0.18974358974358974	0.0	0.04615384615384615	0.7897435897435898	0.1435897435897436	0.0	0.0	0.0	0.0	0.0	0.21538461538461537	0.0	0.0	0.0	0.015384615384615385	10.507692307692308	0.0	1.6051282051282052	0.005128205128205128	0.0	0.005128205128205128	0.0	0.015384615384615385	0.0	0.0	0.0	0.005128205128205128	0.0	0.0	0.0	0.0	0.0	0.02564102564102564	0.02564102564102564
M3NP D7 Stool	0.0	0.09743589743589744	0.0	0.0	0.0	0.37948717948717947	0.0	0.0	0.0	0.0	7.22051282051282	0.38974358974358975	0.0	0.7692307692307693	6.841025641025642	0.08717948717948718	0.0	0.010256410256410256	0.5538461538461538	0.05128205128205128	0.0	0.0	0.0	0.0	0.0	0.005128205128205128	0.0	0.0	0.0	0.02564102564102564	4.030769230769231	0.0	1.317948717948718	0.0	0.0	0.0	0.0	0.03076923076923077	0.0	0.0	0.0	0.0	0.0	0.0	0.0	0.0	0.0	0.0	0.005128205128205128
M3NP LI-S	0.0	0.0358974358974359	0.0	0.0	0.0	0.13333333333333333	0.0	0.0	0.0	0.0	3.794871794871795	0.49230769230769234	0.0	0.0923076923076923	2.3384615384615386	0.005128205128205128	0.0	0.015384615384615385	1.723076923076923	0.0358974358974359	0.0	0.0	0.0	0.0	0.0	1.3435897435897437	0.0	0.0	0.0	0.015384615384615385	10.471794871794872	0.0	1.1692307692307693	0.0	0.005128205128205128	0.041025641025641026	0.005128205128205128	0.015384615384615385	0.0	0.0	0.0	0.1641025641025641	0.0	0.0	0.0	0.0	0.0	0.02564102564102564	0.020512820512820513
M3NP LSI-C	0.0	0.08717948717948718	0.0	0.0	0.0	0.26153846153846155	0.0	0.0	0.0	0.0	0.0358974358974359	0.0	0.0	0.03076923076923077	1.3897435897435897	0.0	0.0	0.0	0.010256410256410256	0.0	0.0	0.0	0.0	0.0	0.0	0.0	0.0	0.0	0.0	0.0	33.184615384615384	0.0	3.317948717948718	0.0	0.0	0.0	0.0	0.0358974358974359	0.0	0.0	0.0	0.0	0.0	0.0	0.0	0.0	0.0	0.0	0.03076923076923077
M3NP LSI-S	0.0	0.041025641025641026	0.0	0.0	0.0	0.19487179487179487	0.0	0.0	0.0	0.0	0.12307692307692308	0.0	0.0	0.10769230769230768	4.471794871794872	0.005128205128205128	0.0	0.0	0.0	0.0	0.0	0.0	0.0	0.0	0.0	0.020512820512820513	0.0	0.0	0.0	0.05128205128205128	37.825641025641026	0.0	2.8615384615384616	0.02564102564102564	0.0	0.0	0.0	0.46153846153846156	0.0	0.0	0.0	0.0	0.0	0.0	0.0	0.0	0.0	0.0	0.020512820512820513
M3NP SC	0.0	0.13846153846153844	0.0	0.0	0.0	0.4	0.0	0.0	0.0	0.0	0.47179487179487184	0.02564102564102564	0.0	0.041025641025641026	2.307692307692308	0.005128205128205128	0.0	0.0	0.04615384615384615	0.0	0.0	0.0	0.0	0.0	0.0	0.882051282051282	0.0	0.0	0.0	0.08717948717948718	27.702564102564104	0.0	6.271794871794873	0.015384615384615385	0.0	0.0	0.0	0.0	0.0	0.0	0.0	0.0	0.0	0.0	0.0	0.0	0.0	0.020512820512820513	0.02564102564102564
M3NP USI-C	0.0	0.11282051282051281	0.0	0.0	0.0	0.45641025641025634	0.0	0.0	0.0	0.0	0.0923076923076923	0.0	0.0	0.16923076923076924	8.902564102564101	0.020512820512820513	0.0	0.0	0.010256410256410256	0.0	0.0	0.0	0.0	0.0	0.0	0.0	0.0	0.0	0.0	0.0358974358974359	19.984615384615385	0.0	1.9333333333333333	0.015384615384615385	0.0	0.0	0.0	0.02564102564102564	0.0	0.0	0.0	0.0	0.0	0.0	0.0	0.0	0.0	0.005128205128205128	0.005128205128205128
M3NP USI-S	0.0	0.1641025641025641	0.0	0.0	0.0	0.48205128205128206	0.0	0.0	0.0	0.0	0.16923076923076924	0.0358974358974359	0.0	0.14871794871794872	0.6923076923076923	0.0	0.0	0.0	0.005128205128205128	0.0	0.0	0.0	0.0	0.0	0.0	0.0	0.0	0.0	0.0	0.08205128205128205	32.67179487179487	0.0	2.271794871794872	0.015384615384615385	0.0	0.0	0.0	0.0	0.0	0.0	0.0	0.0	0.0	0.0	0.0	0.0	0.0	0.005128205128205128	0.005128205128205128
M3NP USI-S noC	0.0	0.0923076923076923	0.0	0.0	0.0	0.717948717948718	0.0	0.0	0.0	0.0	0.22564102564102562	0.0	0.0	0.24102564102564103	14.184615384615384	0.020512820512820513	0.0	0.0	0.010256410256410256	0.0	0.0	0.0	0.0	0.0	0.0	0.005128205128205128	0.0	0.0	0.0	0.08205128205128205	16.72820512820513	0.0	1.4307692307692308	0.0358974358974359	0.0	0.0	0.0	0.005128205128205128	0.0	0.0	0.0	0.0	0.0	0.0	0.0	0.0	0.0	0.010256410256410256	0.015384615384615385
M3P D0 Stool	0.0	0.041025641025641026	0.0	0.0	0.0	0.18974358974358974	0.0	0.0	0.0	0.0	0.7384615384615384	0.07692307692307693	0.2923076923076923	1.5128205128205128	8.928205128205128	0.6358974358974359	0.0	1.917948717948718	1.2666666666666666	0.05128205128205128	0.0	0.0	0.020512820512820513	0.46153846153846156	0.0	0.8307692307692307	0.0	0.0	0.0	0.0	19.138461538461538	0.0	0.0	0.0	0.06153846153846154	0.0	0.0	1.8820512820512822	0.005128205128205128	0.0	0.05128205128205128	0.7282051282051282	0.0	0.0	0.0358974358974359	0.0	0.0	0.056410256410256404	0.03076923076923077
M3P D10 Stool	0.0	0.12307692307692308	0.0	0.0	0.0	0.6102564102564103	0.0	0.0	0.0	0.0	3.394871794871795	0.2512820512820513	0.0	0.1794871794871795	2.271794871794872	0.02564102564102564	0.0	0.0	0.8307692307692307	0.02564102564102564	0.0	0.0	0.0	0.0	0.0	0.764102564102564	0.0	0.0	0.0	0.0	9.912820512820513	0.0	1.153846153846154	0.010256410256410256	0.0	0.005128205128205128	0.0	0.0923076923076923	0.0	0.0	0.0	0.041025641025641026	0.0	0.0	0.0	0.0	0.0	0.005128205128205128	0.0
M3P D4 Stool	0.0	0.0923076923076923	0.0	0.0	0.0	0.17435897435897435	0.0	0.0	0.0	0.0	5.266666666666667	0.517948717948718	0.1641025641025641	1.317948717948718	6.584615384615384	0.06153846153846154	0.0	0.06153846153846154	1.3846153846153846	0.1282051282051282	0.0	0.0	0.0	0.0	0.0	0.05128205128205128	0.0	0.0	0.0	0.0358974358974359	13.205128205128206	0.0	1.9282051282051282	0.0	0.005128205128205128	0.015384615384615385	0.0	0.10256410256410256	0.0	0.0	0.0	0.056410256410256404	0.0	0.0	0.0	0.0	0.0	0.0	0.010256410256410256
M3P D7 Stool	0.0	0.08717948717948718	0.0	0.0	0.0	0.676923076923077	0.0	0.0	0.0	0.0	5.21025641025641	0.35384615384615387	0.0	0.7128205128205128	5.1179487179487175	0.06666666666666667	0.0	0.015384615384615385	0.641025641025641	0.020512820512820513	0.0	0.0	0.0	0.0	0.0	0.010256410256410256	0.0	0.0	0.0	0.0	12.16923076923077	0.0	0.9948717948717949	0.0	0.0	0.0	0.0	0.07692307692307693	0.0	0.0	0.0	0.0	0.0	0.0	0.0	0.0	0.0	0.0	0.0
M3P LI-S	0.0	0.05128205128205128	0.0	0.0	0.0	0.2	0.0	0.0	0.0	0.0	4.78974358974359	0.9230769230769231	0.0	0.26153846153846155	1.953846153846154	0.03076923076923077	0.0	0.0	2.8666666666666667	0.06666666666666667	0.0	0.0	0.0	0.0	0.0	14.066666666666666	0.0	0.0	0.0	0.0	5.5948717948717945	0.0	0.41538461538461535	0.0	0.0	0.015384615384615385	0.0	0.056410256410256404	0.0	0.0	0.0	0.3641025641025641	0.0	0.0	0.0	0.010256410256410256	0.0	0.020512820512820513	0.005128205128205128
M3P LI-S noC	0.0	0.03076923076923077	0.0	0.0	0.0	0.2717948717948718	0.0	0.0	0.0	0.0	3.6871794871794874	0.7589743589743589	0.0	0.2	1.435897435897436	0.015384615384615385	0.0	0.0	2.1794871794871793	0.02564102564102564	0.0	0.0	0.0	0.0	0.0	14.005128205128207	0.0	0.0	0.0	0.0	8.17948717948718	0.0	0.1794871794871795	0.020512820512820513	0.0	0.015384615384615385	0.0	0.0358974358974359	0.0	0.0	0.0	0.07692307692307693	0.0	0.0	0.0	0.0	0.0	0.0	0.020512820512820513
M3P LSI-S	0.0	0.11794871794871796	0.0	0.0	0.0	0.21025641025641026	0.0	0.0	0.0	0.0	0.06153846153846154	0.015384615384615385	0.0	0.09743589743589744	0.30256410256410254	0.0	0.0	0.0	0.0	0.0	0.0	0.0	0.0	0.0	0.0	0.041025641025641026	0.0	0.0	0.0	0.0	24.558974358974357	0.0	1.1333333333333333	0.02564102564102564	0.0	0.0	0.0	4.425641025641026	0.0	0.0	0.0	0.0	0.0	0.0	0.0	0.0	0.0	0.0	0.0
M4NP D0 Stool	0.0	0.0	0.0	0.0	0.0	0.1282051282051282	0.02564102564102564	0.0	0.020512820512820513	0.0	2.169230769230769	0.11282051282051281	0.16923076923076924	2.5384615384615383	5.958974358974359	0.041025641025641026	0.0	3.051282051282051	1.3384615384615386	0.0	0.0	0.0	0.06666666666666667	0.9435897435897437	0.0	1.0512820512820513	0.0	0.0	0.0	0.0	9.77948717948718	0.0	0.0	0.005128205128205128	0.0358974358974359	0.06153846153846154	0.020512820512820513	3.6923076923076925	0.0	0.04615384615384615	0.0	1.0102564102564102	0.0	0.0	0.03076923076923077	0.02564102564102564	0.0	0.020512820512820513	0.041025641025641026
M4NP D10 Stool	0.0	0.0	0.0	0.0	0.0	0.02564102564102564	0.0	0.0	0.0	0.0	4.82051282051282	0.38974358974358975	0.2769230769230769	0.2923076923076923	6.820512820512821	0.10256410256410256	0.0	0.015384615384615385	0.8512820512820513	0.30256410256410254	0.0	0.0	0.0	0.005128205128205128	0.0	0.020512820512820513	0.0	0.0	0.0	0.010256410256410256	17.117948717948718	0.0	1.323076923076923	0.0	0.0	0.020512820512820513	0.0	0.0	0.0	0.0	0.0	0.11282051282051281	0.0	0.0	0.0	0.0	0.0	0.0	0.0
M4NP D4 Stool	0.0	0.0	0.0	0.0	0.0	0.03076923076923077	0.0	0.0	0.005128205128205128	0.0	15.415384615384614	0.7384615384615384	0.13846153846153844	0.6974358974358974	10.097435897435897	0.2871794871794872	0.0	0.19487179487179487	0.8	0.10769230769230768	0.0	0.0	0.1282051282051282	0.1846153846153846	0.0	0.8102564102564103	0.0	0.0	0.0	0.0	41.75897435897436	0.0	1.9025641025641027	0.0	0.020512820512820513	0.12307692307692308	0.020512820512820513	0.010256410256410256	0.0	0.015384615384615385	0.0	0.24615384615384617	0.0	0.0	0.015384615384615385	0.015384615384615385	0.005128205128205128	0.020512820512820513	0.015384615384615385
M4NP D7 Stool	0.0	0.0	0.0	0.0	0.0	0.07692307692307693	0.0	0.0	0.0	0.0	7.128205128205129	0.8307692307692307	0.1641025641025641	0.3641025641025641	9.256410256410257	0.2	0.0	0.07692307692307693	1.3435897435897437	0.3692307692307692	0.0	0.0	0.0358974358974359	0.19487179487179487	0.0	1.1435897435897437	0.0	0.0	0.0	0.0	25.43076923076923	0.0	1.2	0.0	0.005128205128205128	0.06153846153846154	0.0	0.0	0.0	0.0	0.0	1.0461538461538462	0.0	0.0358974358974359	0.0	0.005128205128205128	0.0	0.015384615384615385	0.005128205128205128
M4NP LSI-S	0.0	0.0	0.0	0.0	0.0	0.020512820512820513	0.0	0.0	0.0	0.0	0.005128205128205128	0.0	0.08205128205128205	0.08717948717948718	2.887179487179487	0.0	0.0	0.0	0.0	0.0	0.0	0.0	0.0	0.0	0.0	0.0	0.0	0.0	0.0	0.04615384615384615	63.235897435897435	0.0	9.158974358974358	0.0	0.0	0.0	0.0	0.08205128205128205	0.0	0.0	0.0	0.0	0.0	0.0	0.0	0.0	0.0	0.0	0.0
M4P CC	0.0	0.0	0.0	0.0	0.0	0.08717948717948718	0.0	0.0	0.0	0.0	6.682051282051282	0.7897435897435898	0.005128205128205128	0.21538461538461537	4.394871794871795	0.1641025641025641	0.0	0.0358974358974359	1.805128205128205	0.056410256410256404	0.0	0.0	0.0	0.015384615384615385	0.0	0.2769230769230769	0.0	0.0	0.0	0.0	13.938461538461539	0.0	1.6512820512820512	0.0	0.03076923076923077	0.0923076923076923	0.0	0.0	0.0	0.010256410256410256	0.0	0.1641025641025641	0.0	0.0	0.0	0.0	0.0	0.015384615384615385	0.015384615384615385
M4P D10 Stool	0.0	0.0	0.0	0.0	0.0	0.041025641025641026	0.0	0.0	0.0	0.0	6.825641025641025	0.6461538461538461	0.005128205128205128	0.24615384615384617	4.9743589743589745	0.2564102564102564	0.0	0.015384615384615385	1.2153846153846155	0.05128205128205128	0.0	0.0	0.0	0.0	0.0	0.0358974358974359	0.0	0.0	0.0	0.0	15.148717948717948	0.0	3.215384615384615	0.0	0.0	0.07692307692307693	0.0	0.0	0.0	0.0	0.0	0.09743589743589744	0.0	0.0	0.0	0.0	0.0	0.0	0.0
M4P D4 Stool	0.0	0.0	0.0	0.0	0.0	0.09743589743589744	0.0	0.0	0.0	0.0	8.799999999999999	0.8	0.3487179487179487	0.8769230769230769	8.317948717948719	0.2512820512820513	0.0	0.37948717948717947	1.7333333333333332	0.2717948717948718	0.0	0.0	0.0	0.05128205128205128	0.0	0.45128205128205123	0.0	0.0	0.0	0.0	19.112820512820512	0.0	3.4153846153846152	0.0	0.015384615384615385	0.1282051282051282	0.0	0.005128205128205128	0.0	0.0	0.0	0.1641025641025641	0.0	0.0	0.0	0.0	0.0	0.03076923076923077	0.020512820512820513
M4P D7 Stool	0.0	0.0	0.0	0.0	0.0	0.08205128205128205	0.0	0.0	0.0	0.0	8.502564102564103	0.6974358974358974	0.0717948717948718	0.38461538461538464	5.892307692307693	0.0923076923076923	0.0	0.11794871794871796	2.0666666666666664	0.1846153846153846	0.0	0.0	0.0	0.010256410256410256	0.0	0.10769230769230768	0.0	0.0	0.0	0.0	6.3589743589743595	0.0	1.9076923076923078	0.0	0.0	0.06153846153846154	0.0	0.0	0.0	0.0358974358974359	0.0	0.9179487179487179	0.0	0.0	0.0	0.0	0.0	0.0	0.0
M4P LI-S	0.0	0.0	0.0	0.0	0.0	0.020512820512820513	0.0	0.0	0.0	0.0	3.215384615384615	0.43076923076923074	0.005128205128205128	0.11794871794871796	3.3692307692307697	0.08205128205128205	0.0	0.015384615384615385	0.9230769230769231	0.0358974358974359	0.0	0.0	0.0	0.005128205128205128	0.0	6.107692307692307	0.0	0.0	0.0	0.0	12.215384615384615	0.0	1.1692307692307693	0.0	0.020512820512820513	0.09743589743589744	0.0	0.0	0.0	0.020512820512820513	0.0	0.558974358974359	0.0	0.0	0.005128205128205128	0.005128205128205128	0.0	0.010256410256410256	0.005128205128205128
M4P LSI-C	0.0	0.0	0.0	0.0	0.0	0.015384615384615385	0.0	0.0	0.0	0.0	0.0	0.0	0.0	0.05128205128205128	0.8256410256410256	0.0	0.0	0.0	0.0	0.0	0.0	0.0	0.0	0.0	0.0	0.0	0.0	0.0	0.0	0.0	25.64102564102564	0.0	2.364102564102564	0.0	0.0	0.0	0.0	0.0	0.0	0.0	0.0	0.0	0.0	0.0	0.0	0.0	0.0	0.0	0.0
M4P LSI-S	0.0	0.0	0.0	0.0	0.0	0.010256410256410256	0.0	0.0	0.0	0.0	0.010256410256410256	0.0	0.0	0.020512820512820513	2.1487179487179486	0.015384615384615385	0.0	0.0	0.0	0.0	0.0	0.0	0.0	0.0	0.0	0.0	0.0	0.0	0.0	0.02564102564102564	34.205128205128204	0.0	1.6153846153846154	0.0	0.0	0.0	0.0	0.18974358974358974	0.0	0.0	0.0	0.0	0.0	0.0	0.0	0.0	0.0	0.0	0.0
M4P LSI-S noC	0.0	0.0	0.0	0.0	0.0	0.06153846153846154	0.0	0.0	0.0	0.0	0.2564102564102564	0.0	0.0	0.1794871794871795	4.292307692307692	0.02564102564102564	0.0	0.0	0.010256410256410256	0.0	0.0	0.010256410256410256	0.0	0.0	0.0	0.0	0.06153846153846154	0.0	0.0	0.2564102564102564	49.630769230769225	0.0	2.164102564102564	0.020512820512820513	0.0	0.0	0.0	3.579487179487179	0.0	0.0	0.0	0.0	0.0	0.0	0.0	0.0	0.0	0.0	0.0
M4P SC	0.0	0.0	0.0	0.0	0.0	0.03076923076923077	0.0	0.0	0.0	0.0	2.3333333333333335	0.15897435897435896	0.0	0.10769230769230768	3.7487179487179487	0.08717948717948718	0.0	0.015384615384615385	0.20512820512820512	0.015384615384615385	0.0	0.0	0.0	0.0	0.0	0.0	0.0	0.0	0.0	0.0	29.441025641025643	0.0	2.712820512820513	0.0	0.005128205128205128	0.02564102564102564	0.0	0.0	0.0	0.0	0.0	0.005128205128205128	0.0	0.0	0.0	0.0	0.0	0.0	0.0
M4P USI-C	0.0	0.0	0.0	0.0	0.0	0.015384615384615385	0.0	0.0	0.0	0.0	0.0	0.0	0.0	0.05128205128205128	2.887179487179487	0.056410256410256404	0.0	0.0	0.0	0.0	0.0	0.0	0.0	0.0	0.0	0.0	0.0	0.0	0.0	0.0	30.29230769230769	0.0	0.3948717948717949	0.010256410256410256	0.0	0.0	0.0	0.0	0.0	0.0	0.0	0.0	0.0	0.0	0.0	0.0	0.0	0.0	0.0
M4P USI-S	0.0	0.0	0.0	0.0	0.0	0.005128205128205128	0.0	0.0	0.0	0.0	0.02564102564102564	0.0	0.0	0.20512820512820512	3.394871794871795	0.0358974358974359	0.0	0.0	0.0	0.0	0.0	0.0	0.0	0.0	0.0	0.0	0.0	0.0	0.0	0.015384615384615385	51.225641025641025	0.0	2.0153846153846153	0.02564102564102564	0.0	0.0	0.0	0.020512820512820513	0.0	0.0	0.0	0.0	0.0	0.0	0.0	0.0	0.0	0.0	0.0
M4P USI-S noC	0.0	0.0	0.0	0.0	0.0	0.056410256410256404	0.0	0.0	0.0	0.0	0.03076923076923077	0.0	0.010256410256410256	0.18974358974358974	3.9282051282051285	0.06153846153846154	0.0	0.0	0.0	0.0	0.0	0.0	0.0	0.0	0.0	0.0	0.0	0.0	0.0	0.04615384615384615	56.194871794871794	0.0	1.7948717948717947	0.010256410256410256	0.0	0.0	0.0	2.4	0.0	0.0	0.0	0.0	0.0	0.0	0.0	0.0	0.0	0.0	0.0
M5NP CC	0.0	0.0	0.0	0.0	0.0	0.15897435897435896	0.0	0.0	0.0	0.0	9.948717948717949	1.2461538461538462	0.02564102564102564	0.4461538461538461	6.9282051282051285	0.0923076923076923	0.0	0.06153846153846154	2.666666666666667	1.1897435897435897	0.0	0.0	0.0	0.005128205128205128	0.0	0.4	0.0	0.0	0.0	0.0	11.666666666666666	0.0	1.117948717948718	0.0	0.04615384615384615	0.2	0.0	0.010256410256410256	0.0	0.0	0.0	0.2871794871794872	0.0	0.0	0.0	0.02564102564102564	0.0	0.10256410256410256	0.010256410256410256
M5NP D0 Stool	0.0	0.0	0.0	0.0	0.0	0.11282051282051281	0.005128205128205128	0.0	0.0	0.0	1.4307692307692308	0.3692307692307692	0.015384615384615385	1.5487179487179488	12.061538461538461	0.38461538461538464	0.0	1.9333333333333333	1.3846153846153846	0.11282051282051281	0.0	0.0	0.0358974358974359	0.43076923076923074	0.0	0.7692307692307693	0.0	0.0	0.0	0.0	14.107692307692307	0.0	0.0	0.0	0.010256410256410256	0.020512820512820513	0.005128205128205128	1.5846153846153848	0.0	0.0	0.0	0.49230769230769234	0.0	0.04615384615384615	0.0	0.0	0.010256410256410256	0.08205128205128205	0.03076923076923077
M5NP D10 Stool	0.0	0.0	0.0	0.0	0.0	0.06153846153846154	0.0	0.0	0.0	0.0	6.087179487179487	0.8	0.005128205128205128	0.15384615384615385	3.707692307692308	0.041025641025641026	0.0	0.05128205128205128	2.0205128205128204	0.37948717948717947	0.0	0.0	0.0	0.005128205128205128	0.0	0.020512820512820513	0.0	0.0	0.0	0.005128205128205128	30.964102564102564	0.0	2.6102564102564103	0.0	0.0	0.041025641025641026	0.0	0.02564102564102564	0.0	0.0	0.0	0.22564102564102562	0.0	0.0	0.0	0.0	0.0	0.0	0.0
M5NP D4 Stool	0.0	0.0	0.0	0.0	0.0	0.05128205128205128	0.0	0.0	0.0	0.0	13.353846153846154	1.528205128205128	0.41025641025641024	0.9846153846153847	9.835897435897435	0.09743589743589744	0.0	0.06666666666666667	2.2256410256410253	0.13333333333333333	0.0	0.0	1.2717948717948717	0.33333333333333337	0.0	0.04615384615384615	0.0	0.0	0.0	0.0	19.025641025641026	0.0	3.1435897435897435	0.0	0.010256410256410256	0.11794871794871796	0.0	0.0	0.0	0.0	0.0	1.0256410256410255	0.0	0.005128205128205128	0.0	0.0	0.0	0.0	0.0
M5NP D7 Stool	0.0	0.0	0.0	0.0	0.0	0.056410256410256404	0.0	0.0	0.0	0.0	21.148717948717948	2.676923076923077	0.5025641025641026	1.153846153846154	10.328205128205129	0.2205128205128205	0.0	0.14871794871794872	5.087179487179487	0.7230769230769231	0.0	0.0	0.8666666666666666	0.5897435897435898	0.0	0.08205128205128205	0.0	0.0	0.0	0.0	2.3282051282051284	0.0	4.866666666666666	0.0	0.05128205128205128	0.16923076923076924	0.0	0.03076923076923077	0.0	0.0	0.0	4.794871794871795	0.0	0.10769230769230768	0.0	0.0	0.0	0.0	0.0
M5NP LI-S	0.0	0.0	0.0	0.0	0.0	0.12307692307692308	0.0	0.0	0.0	0.0	5.030769230769231	0.8051282051282052	0.020512820512820513	0.2	3.6153846153846154	0.03076923076923077	0.0	0.015384615384615385	1.6871794871794872	0.31794871794871793	0.0	0.0	0.0	0.08717948717948718	0.0	0.6102564102564103	0.0	0.0	0.0	0.0	13.415384615384616	0.0	0.9333333333333335	0.0	0.041025641025641026	0.17435897435897435	0.0	0.005128205128205128	0.0	0.04615384615384615	0.0	4.082051282051282	0.0	0.015384615384615385	0.0	0.005128205128205128	0.0	0.005128205128205128	0.020512820512820513
M5NP LSI-C	0.0	0.0	0.0	0.0	0.0	0.041025641025641026	0.0	0.0	0.0	0.0	0.0	0.0	0.0	0.015384615384615385	0.641025641025641	0.0	0.0	0.0	0.0	0.0	0.0	0.0	0.0	0.0	0.0	0.0	0.0	0.0	0.0	0.0	34.287179487179486	0.0	4.02051282051282	0.0	0.0	0.0	0.0	0.015384615384615385	0.0	0.0	0.0	0.0	0.0	0.0	0.0	0.0	0.0	0.0	0.0
M5NP LSI-S	0.0	0.0	0.0	0.0	0.0	0.02564102564102564	0.0	0.0	0.0	0.0	0.03076923076923077	0.0	0.0	0.015384615384615385	2.5589743589743588	0.03076923076923077	0.0	0.0	0.005128205128205128	0.0	0.0	0.0	0.0	0.0	0.0	0.0	0.0	0.0	0.0	0.03076923076923077	44.35897435897436	0.0	4.343589743589744	0.010256410256410256	0.0	0.0	0.0	0.0	0.0	0.0	0.0	0.0	0.0	0.0	0.0	0.0	0.0	0.0	0.0
M5NP SC	0.0	0.0	0.0	0.0	0.0	0.05128205128205128	0.0	0.0	0.0	0.0	0.6	0.06153846153846154	0.0	0.056410256410256404	1.523076923076923	0.015384615384615385	0.0	0.005128205128205128	0.03076923076923077	0.0358974358974359	0.0	0.0	0.0	0.0	0.0	0.07692307692307693	0.0	0.0	0.0	0.0	48.07692307692308	0.0	12.487179487179487	0.020512820512820513	0.0	0.020512820512820513	0.0	0.0	0.0	0.0	0.0	0.0	0.0	0.0	0.0	0.0	0.0	0.0	0.0
M5NP USI-C	0.0	0.0	0.0	0.0	0.0	0.05128205128205128	0.0	0.0	0.0	0.0	0.0	0.0	0.0	0.02564102564102564	1.4717948717948717	0.056410256410256404	0.0	0.0	0.0	0.0	0.0	0.0	0.0	0.0	0.0	0.0	0.0	0.0	0.0	0.0	26.82051282051282	0.0	20.81025641025641	0.06153846153846154	0.0	0.0	0.0	0.0	0.0	0.0	0.0	0.0	0.0	0.0	0.0	0.0	0.0	0.0	0.0
M5NP USI-S	0.0	0.0	0.0	0.0	0.010256410256410256	0.0	0.0	0.0	0.005128205128205128	0.0	0.015384615384615385	0.0	0.0	0.1794871794871795	2.641025641025641	0.0	0.0	0.0	0.0	0.0	0.0	0.0	0.0	0.0	0.0	0.0	0.0	0.0	0.0	0.0	29.33846153846154	0.0	14.117948717948718	0.015384615384615385	0.0	0.0	0.0	0.05128205128205128	0.0	0.0	0.0	0.0	0.0	0.0	0.0	0.0	0.0	0.0	0.0
M5NP USI-S noC	0.0	0.0	0.0	0.0	0.0	0.015384615384615385	0.0	0.0	0.0	0.0	0.10256410256410256	0.0	0.020512820512820513	0.08717948717948718	1.5538461538461539	0.0	0.0	0.0	0.0	0.0	0.005128205128205128	0.0	0.0	0.0	0.0	0.0	0.0	0.0	0.0	0.0	30.092307692307692	0.0	6.4923076923076914	0.0	0.0	0.0	0.0	0.0	0.0	0.0	0.0	0.0	0.0	0.0	0.0	0.0	0.0	0.0	0.0
M5P D0 Stool	0.0	0.0	0.0	0.0	0.0	0.17435897435897435	0.0	0.0	0.010256410256410256	0.0	3.8923076923076922	0.5641025641025641	0.8615384615384615	3.2871794871794875	12.04102564102564	0.9487179487179488	0.0	5.102564102564103	2.123076923076923	0.1282051282051282	0.0	0.0	0.3435897435897436	0.8974358974358974	0.0	1.035897435897436	0.0	0.0	0.005128205128205128	0.0	14.553846153846154	0.005128205128205128	0.0	0.0	0.04615384615384615	0.08717948717948718	0.0	1.6358974358974359	0.05128205128205128	0.06666666666666667	0.0	0.6102564102564103	0.0	0.0	0.0717948717948718	0.0	0.010256410256410256	0.041025641025641026	0.03076923076923077
M5P D10 Stool	0.0	0.0	0.0	0.0	0.0	0.06153846153846154	0.0	0.0	0.005128205128205128	0.0	3.4000000000000004	0.49743589743589745	0.0	0.11282051282051281	8.333333333333332	0.056410256410256404	0.0	0.005128205128205128	1.594871794871795	1.153846153846154	0.0	0.0	0.0	0.0	0.0	0.015384615384615385	0.0	0.0	0.0	0.02564102564102564	14.856410256410257	0.0	2.3435897435897437	0.0	0.0	0.041025641025641026	0.0	0.0	0.0	0.0	0.0	0.020512820512820513	0.0	0.0	0.005128205128205128	0.0	0.0	0.0	0.0
M5P D4 Stool	0.0	0.0	0.0	0.0	0.0	0.056410256410256404	0.0	0.0	0.0358974358974359	0.0	5.7897435897435905	1.2256410256410257	0.5128205128205128	0.4358974358974359	12.815384615384614	0.06666666666666667	0.0	0.06153846153846154	2.21025641025641	0.4256410256410256	0.0	0.0	0.0	0.06153846153846154	0.0	0.020512820512820513	0.0	0.0	0.0	0.015384615384615385	22.8	0.0	3.8871794871794876	0.0	0.005128205128205128	0.056410256410256404	0.0	0.0	0.0	0.0	0.0	0.13333333333333333	0.0	0.0	0.010256410256410256	0.005128205128205128	0.0	0.0	0.0
M5P D7 Stool	0.0	0.0	0.0	0.0	0.0	0.04615384615384615	0.0	0.0	0.0	0.0	9.384615384615385	1.8307692307692307	0.1435897435897436	0.3487179487179487	13.179487179487179	0.16923076923076924	0.0	0.041025641025641026	3.6717948717948716	1.3487179487179488	0.0	0.0	0.0	0.0923076923076923	0.0	0.16923076923076924	0.0	0.0	0.0	0.0	6.682051282051282	0.0	3.2974358974358977	0.0	0.010256410256410256	0.13333333333333333	0.0	0.0	0.0	0.0358974358974359	0.0	0.8051282051282052	0.0	0.0	0.0	0.0	0.0	0.005128205128205128	0.0
M5P LSI-S	0.0	0.0	0.0	0.0	0.0	0.03076923076923077	0.0	0.0	0.015384615384615385	0.0	0.0	0.0	0.005128205128205128	0.06666666666666667	5.933333333333334	0.0	0.0	0.0	0.0	0.0	0.0	0.0	0.0	0.0	0.0	0.0	0.0	0.0	0.0	0.0	24.856410256410257	0.0	5.953846153846154	0.010256410256410256	0.0	0.0	0.0	0.22564102564102562	0.0	0.0	0.0	0.0	0.0	0.0	0.0	0.0	0.0	0.0	0.0
M6NP CC	0.0	0.3435897435897436	0.0	0.0	0.0	0.03076923076923077	0.0	0.0	0.0	0.0	3.0153846153846153	0.5435897435897435	0.0	0.1282051282051282	3.7794871794871794	0.0923076923076923	0.0	0.0	1.2974358974358973	0.9128205128205127	0.0	0.0	0.0	0.0	0.0	0.15384615384615385	0.0	0.0	0.0	0.0	13.323076923076924	0.0	1.1692307692307693	0.0	0.005128205128205128	0.09743589743589744	0.0	0.0	0.0	0.0	0.0	0.041025641025641026	0.0	0.0	0.0	0.0	0.0	0.0	0.0
M6NP D0 Stool	0.0	0.0	0.0	0.0	0.0	0.12307692307692308	0.005128205128205128	0.0	0.0	0.0	2.158974358974359	0.13846153846153844	0.2769230769230769	2.246153846153846	10.861538461538462	0.7794871794871795	0.0	4.97948717948718	0.7230769230769231	0.1435897435897436	0.0	0.0	0.48205128205128206	0.7487179487179487	0.0	0.5948717948717949	0.0	0.0	0.0	0.0	12.41025641025641	0.0	0.0	0.0	0.10256410256410256	0.0358974358974359	0.020512820512820513	1.153846153846154	0.0	0.0	0.005128205128205128	0.38461538461538464	0.0	0.0	0.015384615384615385	0.0	0.0	0.06153846153846154	0.03076923076923077
M6NP D10 Stool	0.0	0.6	0.0	0.0	0.0	0.056410256410256404	0.0	0.0	0.0	0.0	3.266666666666666	0.49743589743589745	0.0	0.09743589743589744	5.041025641025641	0.03076923076923077	0.0	0.0	1.3128205128205128	0.5230769230769231	0.0	0.0	0.0	0.0	0.0	0.020512820512820513	0.0	0.0	0.0	0.0358974358974359	21.964102564102564	0.0	2.435897435897436	0.0	0.0	0.056410256410256404	0.0	0.0	0.0	0.0	0.0	0.020512820512820513	0.0	0.0	0.005128205128205128	0.0	0.0	0.0	0.0
M6NP D4 Stool	0.0	0.12307692307692308	0.0	0.0	0.0	0.10256410256410256	0.0	0.0	0.0	0.0	7.712820512820513	0.7435897435897436	0.21538461538461537	0.26153846153846155	5.769230769230769	0.17435897435897435	0.0	0.015384615384615385	1.2769230769230768	0.5333333333333333	0.0	0.0	0.020512820512820513	0.041025641025641026	0.0	0.03076923076923077	0.0	0.0	0.0	0.005128205128205128	45.09230769230769	0.0	3.8205128205128203	0.0	0.005128205128205128	0.08717948717948718	0.0	0.0	0.0	0.0	0.0	0.08717948717948718	0.0	0.0	0.0	0.0	0.0	0.0	0.0
M6NP D7 Stool	0.0	0.10256410256410256	0.0	0.0	0.0	0.0358974358974359	0.0	0.0	0.0	0.0	4.030769230769231	0.41538461538461535	0.04615384615384615	0.13333333333333333	5.528205128205128	0.056410256410256404	0.0	0.015384615384615385	0.9076923076923076	0.30256410256410254	0.0	0.0	0.0	0.0	0.0	0.5897435897435898	0.0	0.0	0.0	0.0	10.58974358974359	0.0	1.4974358974358974	0.0	0.010256410256410256	0.10769230769230768	0.0	0.0	0.0	0.0	0.0	0.03076923076923077	0.0	0.0	0.0	0.005128205128205128	0.0	0.015384615384615385	0.0
M6NP LI-S	0.0	0.03076923076923077	0.0	0.0	0.0	0.015384615384615385	0.0	0.0	0.0	0.0	1.4102564102564104	0.32307692307692304	0.0	0.0358974358974359	1.7999999999999998	0.0	0.0	0.0	0.7128205128205128	0.17435897435897435	0.0	0.0	0.0	0.0	0.0	0.7692307692307693	0.0	0.0	0.0	0.0	9.03076923076923	0.0	0.6974358974358974	0.0	0.0358974358974359	0.1282051282051282	0.0	0.0	0.0	0.0	0.0	1.1025641025641024	0.0	0.0	0.0	0.015384615384615385	0.0	0.010256410256410256	0.0
M6NP LSI-C	0.0	0.31794871794871793	0.0	0.0	0.0	0.015384615384615385	0.0	0.0	0.005128205128205128	0.0	0.0	0.0	0.0	0.010256410256410256	0.9435897435897437	0.0	0.0	0.0	0.0	0.0	0.0	0.0	0.0	0.0	0.0	0.0	0.0	0.0	0.0	0.005128205128205128	11.487179487179487	0.0	0.8666666666666666	0.0	0.0	0.0	0.0	0.0	0.0	0.0	0.0	0.0	0.0	0.0	0.0	0.0	0.0	0.0	0.0
M6NP LSI-S	0.0	0.1282051282051282	0.0	0.0	0.0	0.020512820512820513	0.0	0.0	0.0	0.0	0.0	0.0	0.005128205128205128	0.015384615384615385	1.676923076923077	0.0	0.0	0.0	0.0	0.0	0.0	0.0	0.0	0.0	0.0	0.0	0.0	0.0	0.0	0.0	13.282051282051283	0.0	1.8358974358974358	0.0	0.0	0.0	0.0	0.0	0.0	0.0	0.0	0.0	0.0	0.0	0.0	0.0	0.0	0.0	0.0
M6NP SC	0.0	0.0	0.0	0.0	0.0	0.041025641025641026	0.0	0.0	0.0	0.0	0.9897435897435898	0.08205128205128205	0.0	0.015384615384615385	2.3435897435897437	0.0	0.0	0.0	0.11282051282051281	0.02564102564102564	0.0	0.0	0.0	0.0	0.0	0.005128205128205128	0.0	0.0	0.0	0.005128205128205128	31.06153846153846	0.0	9.58974358974359	0.0	0.0	0.0	0.0	0.0	0.0	0.0	0.0	0.0	0.0	0.0	0.0	0.0	0.0	0.0	0.0
M6NP USI-C	0.0	0.4358974358974359	0.0	0.0	0.0	0.020512820512820513	0.0	0.0	0.0	0.0	0.010256410256410256	0.0	0.0	0.010256410256410256	1.5384615384615385	0.0	0.0	0.0	0.0	0.0	0.0	0.0	0.0	0.0	0.0	0.0	0.0	0.0	0.0	0.0	16.564102564102566	0.0	0.7333333333333333	0.0	0.0	0.0	0.0	0.0	0.0	0.0	0.0	0.0	0.0	0.0	0.0	0.0	0.0	0.0	0.0
M6NP USI-S	0.0	0.13333333333333333	0.0	0.0	0.0	0.010256410256410256	0.0	0.0	0.0	0.0	0.0	0.0	0.0	0.005128205128205128	1.5384615384615385	0.0	0.0	0.0	0.0	0.0	0.0	0.0	0.0	0.0	0.0	0.0	0.0	0.0	0.0	0.015384615384615385	24.76923076923077	0.0	1.6615384615384614	0.0	0.0	0.0	0.0	0.0	0.0	0.0	0.0	0.0	0.0	0.0	0.0	0.0	0.0	0.0	0.0
M6NP USI-S noC	0.0	0.1282051282051282	0.0	0.0	0.0	0.020512820512820513	0.0	0.0	0.0	0.0	0.02564102564102564	0.0	0.0	0.02564102564102564	1.1743589743589744	0.0	0.0	0.0	0.0	0.0	0.0	0.0	0.0	0.0	0.0	0.0	0.0	0.0	0.0	0.0	12.528205128205128	0.0	1.235897435897436	0.0	0.0	0.0	0.0	0.0	0.0	0.0	0.0	0.0	0.0	0.0	0.0	0.0	0.0	0.0	0.0
M6P D10 Stool	0.0	0.0	0.0	0.0	0.0	0.06666666666666667	0.0	0.0	0.0	0.0	9.066666666666666	1.6974358974358974	0.015384615384615385	0.1435897435897436	10.158974358974358	0.06153846153846154	0.0	0.005128205128205128	5.112820512820513	0.33333333333333337	0.0	0.0	0.0	0.0	0.0	0.16923076923076924	0.0	0.0	0.0	0.020512820512820513	15.717948717948719	0.0	4.364102564102565	0.0	0.0	0.10769230769230768	0.0	0.010256410256410256	0.0	0.0	0.0	0.16923076923076924	0.0	0.0	0.0	0.0	0.0	0.0	0.0
M6P D7 Stool	0.0	0.0	0.0	0.0	0.0	0.0717948717948718	0.0	0.0	0.0	0.0	9.16923076923077	0.9641025641025641	0.005128205128205128	0.04615384615384615	8.584615384615384	0.0	0.0	0.015384615384615385	2.271794871794872	0.16923076923076924	0.0	0.0	0.0	0.03076923076923077	0.0	3.7743589743589747	0.0	0.0	0.0	0.015384615384615385	18.117948717948718	0.0	3.958974358974359	0.020512820512820513	0.0	0.06153846153846154	0.0	0.020512820512820513	0.0	0.0	0.0	0.2512820512820513	0.0	0.0	0.010256410256410256	0.0	0.0	0.015384615384615385	0.010256410256410256
[truncated: 98 more columns]
